# Supplementary material for: Integrative Transcriptomic and Machine-Learning Analysis Reveals Immune-Inflammatory and Stress-Response Alterations in MRONJ
Source: Int J Mol Sci. 2025 Dec 5;26(24):11788. doi: 10.3390/ijms262411788 (PMC12732740; doi:10.3390/ijms262411788)
Supplement: Supplementary file 1 [file ijms-26-11788-s001.zip]

Archive with 2 entries (2 files):
- S1A.xlsx
- S1B.xlsx
