# Supplementary material for: Integrative Transcriptomic and Machine-Learning Analysis Reveals Immune-Inflammatory and Stress-Response Alterations in MRONJ
Source: Int J Mol Sci. 2025 Dec 5;26(24):11788. doi: 10.3390/ijms262411788 (PMC12732740; doi:10.3390/ijms262411788)
Supplement: Supplementary file 1 [file ijms-26-11788-s001.zip › S1A.xlsx]

## Sheet: Sheet1
Full DEG list for Healthy vs. MM_ONJ
GeneSymbol	logFC	AveExpr	t	P.Value	adj.P.Val	B
SERPINB2	-1.31377	4.2816	-6.28862	8.67422e-06	0.158088	2.85666
CPT1B	1.45089	6.31978	4.90686	0.000138206	0.25912	0.821613
CHKB-CPT1B	1.45089	6.31978	4.90686	0.000138206	0.25912	0.821613
GZMM	1.15696	6.73653	4.66123	0.000231379	0.272624	0.426306
CORO1B	1.13853	7.8493	4.58143	0.00027388	0.272624	0.295995
PTPRCAP	1.13853	7.8493	4.58143	0.00027388	0.272624	0.295995
SLC35E2A	1.2284	5.91987	4.50048	0.000325147	0.272624	0.162949
CNNM3	1.02824	7.11803	4.46021	0.000354192	0.272692	0.0964387
NAMPT	-2.25948	5.26426	-4.43995	0.000369791	0.272692	0.0628966
KDM1B	-1.27499	3.94427	-4.43305	0.000375258	0.272692	0.051469
ABHD14B	1.04871	7.78324	4.36147	0.000437101	0.272692	-0.0675069
PCED1A	1.00262	7.12214	4.3552	0.000442981	0.272692	-0.0779427
AAK1	1.40895	8.24767	4.30583	0.000492241	0.272692	-0.160388
TMC8	1.26373	9.86217	4.2824	0.000517528	0.272692	-0.19961
ANXA6	1.24195	9.59038	4.24021	0.000566424	0.277661	-0.270379
LOC102723897	1.36746	7.68122	4.1287	0.000719437	0.291372	-0.458334
WASH2P	1.36746	7.68122	4.1287	0.000719437	0.291372	-0.458334
WASH3P	1.36746	7.68122	4.1287	0.000719437	0.291372	-0.458334
WASH6P	1.36746	7.68122	4.1287	0.000719437	0.291372	-0.458334
WASH7P	1.36746	7.68122	4.1287	0.000719437	0.291372	-0.458334
WASH8P	1.36746	7.68122	4.1287	0.000719437	0.291372	-0.458334
UBXN7	1.12837	8.19694	4.10825	0.000751738	0.297835	-0.492931
SNRNP70	1.46744	8.33629	4.08588	0.000788751	0.303697	-0.53082
ATP6V0E2	1.00618	7.15093	4.04176	0.000867242	0.312641	-0.605683
AP1G2	1.04091	7.26884	3.97354	0.00100442	0.322256	-0.721766
FPR2	-1.96058	6.50384	-3.96681	0.00101909	0.323946	-0.733241
CDCA7L	1.367	7.03907	3.8004	0.00145894	0.360472	-1.01787
CEP164	1.08534	7.79558	3.7754	0.0015398	0.364494	-1.06077
TTF1	1.08555	7.74025	3.72964	0.00169962	0.373613	-1.13936
NDUFV1	1.02976	7.76286	3.67977	0.00189277	0.377779	-1.22513
KLF12	1.33677	5.79118	3.64697	0.00203166	0.379116	-1.2816
RAB37	1.28703	7.7934	3.57264	0.00238513	0.388743	-1.40964
SLC2A14	-1.099	6.69098	-3.56169	0.00244216	0.391569	-1.42852
TBC1D10C	1.17479	8.27903	3.54804	0.00251514	0.393878	-1.45205
CLIC2	-1.24735	4.40655	-3.53648	0.00257864	0.393878	-1.47198
NOSIP	1.28052	8.14167	3.51658	0.0026917	0.395827	-1.50628
SLC16A7	1.12712	7.5113	3.51201	0.00271836	0.395827	-1.51416
TOB2	1.10023	6.75695	3.51137	0.0027221	0.395827	-1.51526
RASGRP2	1.24293	8.5803	3.48533	0.00287931	0.400424	-1.56017
UBTF	1.1586	6.38798	3.40616	0.00341474	0.428768	-1.69667
TCF25	1.01412	9.26317	3.31198	0.00418148	0.457493	-1.85896
MAN1A1	-1.09047	4.45125	-3.29268	0.00435842	0.461776	-1.89218
FAU	1.08527	11.3353	3.24773	0.00479968	0.469822	-1.9695
ERCC5	1.20756	7.50149	3.22534	0.0050357	0.470896	-2.008
GLG1	1.01617	9.28215	3.18068	0.00554102	0.484728	-2.08469
RETREG3	1.0119	9.52028	3.16719	0.00570318	0.487456	-2.10783
BRD2	1.08388	9.9519	3.16674	0.00570868	0.487456	-2.1086
SAMHD1	1.14989	5.79434	3.16643	0.00571239	0.487456	-2.10912
CTNNAL1	-1.12539	4.76126	-3.16159	0.00577192	0.488528	-2.11744
LENG8	1.02288	7.32072	3.13564	0.00610093	0.499188	-2.1619
CTSZ	1.36114	7.43468	3.12724	0.00621139	0.499188	-2.1763
LOC100996720	1.2342	9.08793	3.12471	0.00624499	0.499188	-2.18062
LOC100996740	1.2342	9.08793	3.12471	0.00624499	0.499188	-2.18062
CCL5	1.55212	9.09454	3.10795	0.00647237	0.504693	-2.20931
FAR1	-1.06705	3.67288	-3.07887	0.00688632	0.506735	-2.25904
ISG20	1.0358	8.0311	3.07501	0.00694319	0.506735	-2.26563
CPEB4	-1.28213	5.73229	-3.06691	0.00706393	0.509688	-2.27946
ZC3H12D	1.22122	6.2508	3.05554	0.00723706	0.509688	-2.29888
ZNF766	1.06853	6.34794	3.03448	0.00756864	0.510253	-2.33481
FCAR	-1.00752	4.05192	-3.0289	0.00765891	0.512547	-2.34432
SLC25A37	-1.57046	6.98761	-3.02305	0.00775479	0.513831	-2.3543
RORA	1.26986	6.99808	3.00572	0.00804545	0.516101	-2.3838
UBAP2	1.01801	6.49417	2.96695	0.00873485	0.524022	-2.44972
LINC00623	1.28208	6.97404	2.95314	0.00899396	0.527676	-2.47315
LINC01145	1.28208	6.97404	2.95314	0.00899396	0.527676	-2.47315
IGHM	2.12639	8.26486	2.93535	0.00933893	0.527676	-2.50332
CDC25B	1.08458	8.72682	2.92026	0.00964168	0.52984	-2.52888
IGLJ2	1.24527	8.24237	2.90836	0.00988706	0.533088	-2.54902
IGLV3-19	1.24527	8.24237	2.90836	0.00988706	0.533088	-2.54902
GK	-1.06179	4.2761	-2.89818	0.0101017	0.53428	-2.56622
CTSW	1.00876	8.44633	2.86182	0.010906	0.544761	-2.62759
TCIRG1	1.18519	8.5945	2.82888	0.0116881	0.551467	-2.68303
ZNF395	1.07751	7.16377	2.82847	0.0116981	0.551467	-2.68371
CD3G	1.18526	8.47235	2.81892	0.0119349	0.553516	-2.69975
MYOM2	1.62014	6.64871	2.81589	0.0120111	0.554733	-2.70485
FAM50A	1.06712	6.81302	2.78585	0.0127915	0.561687	-2.7552
SLC22A4	-1.24501	5.44129	-2.75304	0.0136997	0.567017	-2.81004
CD81	1.06841	7.95205	2.74627	0.0138947	0.57077	-2.82134
STEAP4	-1.00098	3.52507	-2.74016	0.0140728	0.573388	-2.83152
TYMP	1.03443	8.39031	2.72736	0.0144535	0.577474	-2.85285
LAIR2	1.1045	7.25994	2.72136	0.0146354	0.580974	-2.86283
ADM	-1.20347	6.4364	-2.70756	0.0150619	0.585519	-2.88577
NOP58	1.16569	7.9709	2.70686	0.0150839	0.585519	-2.88694
TRIB1	-1.04978	8.00129	-2.68845	0.0156723	0.590141	-2.91749
GLUL	-1.12161	6.21353	-2.68305	0.015849	0.591683	-2.92644
TLR8	-1.12953	6.19826	-2.6829	0.015854	0.591683	-2.92669
NRGN	1.16002	8.74199	2.6789	0.0159859	0.592882	-2.9333
TRIM28	1.00492	7.63354	2.65474	0.0168072	0.602551	-2.97327
LILRA3	-1.13921	7.3427	-2.60491	0.0186296	0.60956	-3.0553
S100A12	-1.19215	11.1671	-2.60106	0.018778	0.610212	-3.06162
ATP6V1G2-DDX39B	1.18738	9.52144	2.59874	0.0188681	0.610212	-3.06543
DDX39B	1.18738	9.52144	2.59874	0.0188681	0.610212	-3.06543
MGAM	-1.73813	6.05136	-2.58752	0.0193091	0.610212	-3.08382
TRIM58	-1.64893	6.56017	-2.58074	0.0195803	0.610212	-3.09492
TBL1XR1	-1.08507	4.66806	-2.50246	0.0229854	0.628554	-3.22232
P2RY8	1.06749	9.51302	2.50136	0.023037	0.628554	-3.2241
MGST1	-1.3043	4.23003	-2.49833	0.0231795	0.629661	-3.229
SEPTIN1	1.15365	5.93127	2.49775	0.0232069	0.629661	-3.22993
GLYR1	1.24508	9.48877	2.4916	0.0234998	0.63231	-3.23988
CCAR1	1.00896	7.70169	2.46846	0.0246327	0.641259	-3.27721
SRSF7	1.09466	7.79359	2.46641	0.0247353	0.641259	-3.2805
LUC7L3	1.03591	9.35649	2.46303	0.0249057	0.644449	-3.28594
QPCT	-1.15762	7.12834	-2.45541	0.0252943	0.647748	-3.29821
LINC00926	1.42227	6.77219	2.44575	0.0257947	0.648202	-3.31372
PRPF8	1.24001	8.37527	2.44549	0.0258084	0.648202	-3.31414
CREB5	-1.15346	5.7655	-2.42061	0.0271411	0.653744	-3.35398
SNCA	-2.04926	7.87466	-2.39507	0.0285758	0.65887	-3.39469
PSMB10	1.02983	8.39398	2.38001	0.0294555	0.661898	-3.41862
TCL1A	1.31695	7.13904	2.37404	0.0298113	0.661898	-3.4281
RIOK3	-1.49472	6.45843	-2.37232	0.029914	0.661898	-3.43081
FCMR	1.39326	9.27839	2.36273	0.0304958	0.666015	-3.44601
HEMGN	-1.68009	3.98655	-2.34428	0.0316445	0.673358	-3.47515
CA2	-1.48866	5.98179	-2.30915	0.0339443	0.679389	-3.53037
BASP1	-1.08931	9.58065	-2.30728	0.0340711	0.680613	-3.5333
ZAP70	1.32006	7.24982	2.2721	0.0365376	0.690211	-3.5882
XK	-1.89087	4.90773	-2.26931	0.0367401	0.691399	-3.59254
PROK2	-1.6411	5.98444	-2.25131	0.038072	0.695202	-3.62046
HBG1	-2.2087	9.50725	-2.23877	0.0390264	0.697746	-3.63986
HBG2	-2.31853	9.34618	-2.22271	0.040281	0.701395	-3.66462
BPGM	-1.6408	5.97131	-2.22127	0.0403955	0.701395	-3.66684
BCL2L1	-1.01677	4.15043	-2.20457	0.0417436	0.701395	-3.6925
HLA-DPB1	1.15593	10.6024	2.16067	0.0454857	0.707471	-3.75948
CD177	-1.27295	6.2847	-2.13838	0.0475024	0.709742	-3.79324
CST3	1.14615	8.70789	2.13271	0.0480281	0.709963	-3.80179
AQP9	-1.18715	8.02994	-2.11943	0.0492809	0.71135	-3.8218
CYSTM1	-1.42265	6.9437	-2.07237	0.0539629	0.716181	-3.89214
UXT	1.03981	8.78666	2.07213	0.053988	0.716281	-3.8925
TTC14	1.0871	7.14658	2.06938	0.0542734	0.716488	-3.89658
CD27	1.00872	8.08372	2.05214	0.0560978	0.720307	-3.92213
NPL	-1.00284	5.95216	-2.02532	0.0590459	0.721712	-3.96164
STRADB	-1.322	7.99741	-2.02347	0.0592548	0.721712	-3.96436
EEF1D	1.12269	9.82839	2.01154	0.0606148	0.722562	-3.98183
CCR7	1.39143	8.28546	2.01083	0.0606962	0.722562	-3.98286
DENND2D	1.07893	8.45876	2.00124	0.061812	0.722562	-3.99687
NUDT4	-1.51639	6.80442	-1.9981	0.06218	0.722562	-4.00143
NUDT4B	-1.51639	6.80442	-1.9981	0.06218	0.722562	-4.00143
NUDT4P2	-1.51639	6.80442	-1.9981	0.06218	0.722562	-4.00143
NLRC3	1.18796	8.37487	1.9884	0.0633339	0.723683	-4.01556
DCAF12	-1.32726	8.20612	-1.98529	0.0637067	0.723683	-4.02006
S100P	-1.60087	8.02465	-1.97796	0.0645957	0.725209	-4.03069
UTP3	1.01783	7.76773	1.9595	0.0668838	0.730962	-4.05737
AHSP	-1.74899	7.02637	-1.94415	0.0688402	0.730962	-4.07943
SELENBP1	-1.62678	6.10121	-1.94246	0.0690589	0.730962	-4.08185
RUNDC3A	-1.13183	5.32584	-1.93305	0.0702884	0.734529	-4.09533
GYPB	-1.33282	6.75009	-1.9273	0.0710479	0.735232	-4.10353
FBXO7	-1.20863	8.42222	-1.92629	0.0711828	0.735232	-4.10498
EVL	1.09401	8.80039	1.91642	0.0725072	0.735232	-4.11904
GNLY	1.06939	9.8063	1.91076	0.0732765	0.735253	-4.12708
MMP8	-1.42079	5.62101	-1.9001	0.0747461	0.736999	-4.1422
EPB42	-1.47262	6.23741	-1.85854	0.0807254	0.743722	-4.20062
BNIP3L	-1.00021	9.19999	-1.84604	0.0826057	0.744198	-4.21804
GCA	-1.16208	9.24954	-1.83066	0.0849718	0.74686	-4.23937
HBBP1	-1.15604	4.7158	-1.82791	0.0854007	0.747352	-4.24317
ZBTB16	1.11593	5.96023	1.82443	0.0859465	0.747352	-4.24798
MXI1	-1.05071	9.08858	-1.81003	0.0882396	0.750403	-4.26782
IL7R	1.12732	10.6091	1.76391	0.0959455	0.760258	-4.33067
HBD	-2.01943	8.7823	-1.76299	0.0961043	0.760258	-4.3319
BSG	-1.00689	6.5045	-1.75724	0.0971077	0.762138	-4.33967
KRT1	-1.03333	5.68175	-1.72628	0.102662	0.764009	-4.38117
OLFM4	-2.42834	5.66606	-1.71423	0.104897	0.767129	-4.39719
RNASE2	-1.01521	8.54843	-1.69526	0.108502	0.770636	-4.42226
MCEMP1	-1.00489	8.26574	-1.68882	0.109749	0.772052	-4.43073
HBM	-1.68587	6.84739	-1.67679	0.112114	0.775038	-4.4465
TRBC1	1.06665	9.90895	1.65636	0.11623	0.779079	-4.4731
TRBV19	1.06665	9.90895	1.65636	0.11623	0.779079	-4.4731
RARA	-1.05802	4.71453	-1.65283	0.116954	0.779436	-4.47767
FCGR3A	-1.56138	7.45856	-1.64698	0.118163	0.780164	-4.48524
FCGR3B	-1.56138	7.45856	-1.64698	0.118163	0.780164	-4.48524
GDE1	-1.11265	6.10608	-1.63601	0.120457	0.78339	-4.49937
GMPR	-1.1286	5.44492	-1.6086	0.126356	0.788552	-4.53439
MANSC1	-1.14709	5.32053	-1.59081	0.130316	0.792276	-4.55691
FECH	-1.03091	5.33689	-1.57989	0.132799	0.796161	-4.57065
KCNJ15	-1.17897	6.51366	-1.55917	0.137618	0.797511	-4.59653
RPL11	1.10295	11.1115	1.5527	0.139152	0.797584	-4.60456
LTF	-2.0116	8.47134	-1.54594	0.140771	0.798674	-4.61292
RACK1	1.00079	11.7398	1.51988	0.147161	0.800093	-4.64492
CAMP	-1.47437	7.66426	-1.4238	0.172836	0.813303	-4.75944
MMP9	-1.31874	7.0084	-1.42279	0.173123	0.813379	-4.76061
G0S2	-1.01545	7.45388	-1.40943	0.176973	0.813952	-4.77609
ANXA3	-1.42609	4.61998	-1.39822	0.180257	0.814866	-4.78898
ALAS2	-1.45441	7.28278	-1.29829	0.21175	0.827278	-4.90042
EIF1AY	-1.36065	5.07053	-1.25948	0.225098	0.832787	-4.94194
PPBP	1.09157	10.1666	1.25148	0.227929	0.833594	-4.95037
HLA-DRB3	1.06095	10.7189	1.23747	0.232952	0.834149	-4.96503
LCN2	-1.1978	7.66193	-1.20784	0.243861	0.835475	-4.9956
TMEM176B	1.10969	6.9999	1.13922	0.270614	0.843163	-5.06403
XIST	1.24433	5.15647	0.961937	0.349741	0.869014	-5.22501
CEACAM8	-1.03971	6.69004	-0.853397	0.405458	0.886904	-5.31171
HEXD	0.694318	7.23096	5.51352	3.9804e-05	0.25912	1.75652
ACTR5	0.529766	7.01207	5.40078	5e-05	0.25912	1.5875
ZNF324	0.474618	7.37346	5.35692	5.46615e-05	0.25912	1.52116
TAF15	0.734545	7.40863	5.19351	7.63476e-05	0.25912	1.27105
KDM2A	0.704855	8.63515	5.11533	8.96808e-05	0.25912	1.14979
CLASRP	0.663669	7.90702	5.08676	9.51308e-05	0.25912	1.10523
LMBR1L	0.787946	7.33843	4.86056	0.000152238	0.25912	0.74778
THAP7	0.57445	6.35213	4.83901	0.000159255	0.25912	0.713314
TEX264	0.658144	6.73698	4.8334	0.000161136	0.25912	0.704331
GNS	-0.971097	6.31345	-4.7901	0.00017644	0.267968	0.634814
DENND1C	0.700664	8.50596	4.77677	0.000181445	0.268122	0.613355
SSBP4	0.883976	7.09391	4.73585	0.00019773	0.272624	0.547333
APBA3	0.409316	5.46963	4.67649	0.000224054	0.272624	0.451113
CD7	0.965642	7.0717	4.6703	0.000226995	0.272624	0.441058
ADAM9	-0.482044	4.00309	-4.64858	0.000237639	0.272624	0.405708
ANAPC2	0.576345	6.95659	4.64706	0.000238401	0.272624	0.403235
TOE1	0.493115	7.03812	4.60514	0.000260479	0.272624	0.334811
SLC29A1	-0.558167	4.60786	-4.56554	0.000283248	0.272624	0.269952
MXD4	0.738522	6.6167	4.54952	0.000293023	0.272624	0.243663
ARHGAP4	0.739931	7.19	4.51174	0.000317472	0.272624	0.181498
AMT	0.399169	6.83202	4.48772	0.000334079	0.272624	0.141894
PGGHG	0.975104	7.51661	4.4663	0.000349636	0.272692	0.106509
FPR1	-0.481339	4.78175	-4.44869	0.00036298	0.272692	0.0773669
MINDY2	-0.48329	3.51308	-4.42487	0.000381852	0.272692	0.0378988
FAM193B	0.567934	7.5614	4.42207	0.000384133	0.272692	0.0332603
SNHG25	0.940491	7.43432	4.39972	0.000402868	0.272692	-0.00385996
SNORD104	0.940491	7.43432	4.39972	0.000402868	0.272692	-0.00385996
TIMM22	0.751696	6.42045	4.39954	0.000403016	0.272692	-0.00414665
GTF2H4	0.446096	4.75063	4.35586	0.000442362	0.272692	-0.0768508
UBA7	0.827607	7.64644	4.33923	0.00045834	0.272692	-0.104578
ASMTL	0.771074	6.26234	4.3336	0.000463889	0.272692	-0.113984
WBP1	0.660387	6.92647	4.31081	0.000487024	0.272692	-0.15205
TMC6	0.874941	8.42814	4.30687	0.000491145	0.272692	-0.158643
FASTK	0.432639	6.91925	4.29996	0.000498459	0.272692	-0.170213
HMBOX1	0.773202	8.28884	4.29798	0.000500568	0.272692	-0.173518
USP20	0.90266	6.77083	4.28939	0.000509843	0.272692	-0.187893
LIMD2	0.631856	7.37675	4.27988	0.000520327	0.272692	-0.203835
SRRM1	0.836137	8.00111	4.25987	0.000543086	0.277507	-0.237383
FHIP2B	0.751644	6.32448	4.25142	0.000552991	0.277661	-0.251555
TSPAN32	0.56736	7.54625	4.22749	0.000582072	0.277661	-0.291763
ALKBH6	0.778497	6.31727	4.2163	0.000596192	0.277661	-0.310577
ZFYVE16	-0.342486	3.17944	-4.19796	0.000620096	0.278678	-0.341453
MAP4K1	0.995564	7.56361	4.19398	0.000625409	0.278678	-0.348156
CYB561A3	0.924509	8.24891	4.189	0.000632116	0.278678	-0.356539
TECPR1	0.72621	8.03882	4.15906	0.000674041	0.284384	-0.407032
CABIN1	0.53662	6.86226	4.15759	0.000676175	0.284384	-0.409519
RASAL3	0.659056	8.33956	4.14096	0.000700748	0.288641	-0.437611
CKMT2-AS1	0.519993	3.77098	4.14004	0.000702135	0.288641	-0.439167
CORO7	0.628322	7.45648	4.13315	0.000712597	0.290756	-0.450812
DNAJC7	0.676621	7.2539	4.12468	0.000725662	0.291427	-0.465119
BYSL	0.334082	5.38679	4.09893	0.000766946	0.29952	-0.508717
MTPN	-0.946783	4.99537	-4.07913	0.000800282	0.304021	-0.542266
TNFRSF25	0.6658	6.07579	4.05447	0.000843858	0.312641	-0.584102
ZNF580	0.490275	7.11404	4.05076	0.000850624	0.312641	-0.590406
GGA3	0.894824	7.51404	4.03769	0.000874879	0.312641	-0.612607
HCST	0.902681	8.51597	4.02452	0.000900013	0.313428	-0.634981
CYFIP2	0.970401	9.06189	4.01515	0.000918346	0.316547	-0.650916
ZNF767P	0.659047	5.88616	3.97418	0.00100303	0.322256	-0.720669
CASTOR1	0.4999	4.97684	3.95178	0.00105262	0.332671	-0.75887
RNPC3	0.705411	7.68072	3.9419	0.00107527	0.33685	-0.775729
H2BC4	-0.635668	3.63686	-3.91981	0.0011277	0.343015	-0.813448
ZNF335	0.452161	6.85247	3.91916	0.00112927	0.343015	-0.814548
CMTR1	0.861401	6.88295	3.90453	0.00116546	0.349817	-0.839553
LINC01138	0.458258	6.48611	3.89544	0.00118852	0.351256	-0.855092
VPS37B	0.884423	6.73227	3.86977	0.00125615	0.358301	-0.898994
SLC6A6	-0.644921	4.97275	-3.869	0.00125823	0.358301	-0.90031
PMM1	0.480025	6.43364	3.85754	0.00128974	0.358383	-0.919941
PABPC1L	0.678936	6.58688	3.85022	0.00131026	0.358383	-0.932475
LINC01089	0.410321	7.75293	3.84769	0.00131742	0.358383	-0.9368
DDX56	0.583276	6.47139	3.84269	0.00133172	0.359085	-0.945374
RBM10	0.894792	6.8289	3.84095	0.00133671	0.359085	-0.948343
KLF7	-0.777812	5.35787	-3.83911	0.00134204	0.359085	-0.951505
ANXA2R-AS1	0.412625	6.80169	3.82152	0.00139393	0.359085	-0.981644
CTDSP1	0.613735	7.91095	3.81753	0.00140599	0.359085	-0.988486
CDK5RAP1	0.434928	7.36196	3.81182	0.00142341	0.359085	-0.998273
ZNF148	0.754311	8.87922	3.8069	0.00143862	0.359085	-1.00672
PRPF6	0.354363	6.47516	3.7892	0.00149462	0.363762	-1.03708
C11orf68	0.477353	7.44132	3.78465	0.00150937	0.364262	-1.0449
GSS	0.66107	7.11032	3.7677	0.00156558	0.364494	-1.07398
GBF1	0.479008	6.62482	3.76499	0.00157477	0.364494	-1.07864
MEA1	0.6663	8.12136	3.756	0.00160563	0.365784	-1.09408
NDUFB11	0.559334	7.60132	3.73853	0.00166734	0.373613	-1.1241
CIZ1	0.507842	7.34771	3.73272	0.00168835	0.373613	-1.13407
DPP7	0.810284	7.14393	3.72326	0.00172318	0.373613	-1.15033
SCAMP1	-0.654613	3.96197	-3.71471	0.00175531	0.373613	-1.16504
ILF3	0.723052	6.0783	3.7143	0.00175683	0.373613	-1.16574
ZNF576	0.445816	4.93063	3.70843	0.00177925	0.373613	-1.17584
BAK1	0.543947	6.47196	3.70161	0.00180562	0.375004	-1.18756
MYO18A	0.778005	6.84675	3.69742	0.00182202	0.375004	-1.19476
TMEM63A	0.544845	6.46993	3.69117	0.00184677	0.375004	-1.20552
PBX4	0.458836	5.92687	3.69115	0.00184687	0.375004	-1.20556
MYO1G	0.914615	8.13326	3.6899	0.00185187	0.375004	-1.20772
SGSM2	0.690602	6.19474	3.68694	0.00186373	0.376012	-1.2128
MIGA2	0.494491	7.20639	3.6671	0.00194526	0.37836	-1.24694
DUS1L	0.519526	7.19635	3.6667	0.00194695	0.37836	-1.24763
SIGIRR	0.96393	6.66869	3.6653	0.00195284	0.37836	-1.25004
DLL1	0.395416	4.22109	3.66252	0.0019646	0.37836	-1.25482
EDF1	0.986829	8.70828	3.66053	0.00197304	0.37836	-1.25824
MAP4	0.410257	5.59488	3.65784	0.00198453	0.37836	-1.26288
ZNF585B	0.468027	5.46365	3.65538	0.00199513	0.37836	-1.26712
PRKRIP1	0.463645	6.40119	3.65381	0.00200187	0.37836	-1.26982
DGKD	0.655418	8.44067	3.63747	0.00207375	0.379431	-1.29796
SYMPK	0.732531	8.27149	3.62752	0.00211878	0.379431	-1.3151
NDE1	0.733861	8.35174	3.62458	0.00213226	0.379431	-1.32016
LPCAT3	-0.44462	6.17125	-3.62017	0.00215262	0.379431	-1.32774
VIM	-0.575748	4.33435	-3.61818	0.00216188	0.379431	-1.33117
ANKRD11	0.542408	6.77773	3.61302	0.00218613	0.379431	-1.34007
ZGPAT	0.761533	6.83874	3.61103	0.00219551	0.379431	-1.34349
ZNF18	0.462546	6.46955	3.59909	0.00225282	0.383922	-1.36406
YJU2B	0.484116	7.12995	3.59489	0.00227333	0.384813	-1.3713
PEX26	0.537003	6.87444	3.59213	0.00228691	0.385488	-1.37606
BRPF1	0.725447	7.42676	3.58616	0.00231658	0.385488	-1.38635
DGKZ	0.877443	8.19626	3.58494	0.00232267	0.385488	-1.38845
BATF	0.397991	7.28508	3.58294	0.00233274	0.385488	-1.3919
TRIM16	-0.496776	5.18973	-3.57189	0.00238898	0.388743	-1.41093
SCAND1	0.842155	7.33681	3.56585	0.00242033	0.391569	-1.42135
BAZ2A	0.64161	7.54922	3.56421	0.00242892	0.391569	-1.42418
BTG2	-0.690558	5.67096	-3.54835	0.00251345	0.393878	-1.45151
SMN1	0.953345	6.02144	3.53899	0.00256473	0.393878	-1.46765
SMN2	0.953345	6.02144	3.53899	0.00256473	0.393878	-1.46765
C19orf12	0.717225	6.94579	3.52742	0.00262952	0.395373	-1.4876
BDP1	0.605365	3.75128	3.5216	0.00266275	0.395827	-1.49764
SPPL2B	0.454737	6.07214	3.51634	0.0026931	0.395827	-1.5067
CSAD	0.410229	4.38291	3.51225	0.00271699	0.395827	-1.51376
SLC25A40	-0.388337	4.77761	-3.50809	0.00274147	0.397585	-1.52093
LIG1	0.472468	6.0878	3.50298	0.0027718	0.399863	-1.52973
CLUH	0.362619	7.47546	3.49885	0.00279658	0.400424	-1.53685
USP30-AS1	-0.331207	5.14804	-3.49454	0.00282272	0.400424	-1.54429
TIMM10	0.676068	7.19467	3.49081	0.00284552	0.400424	-1.55072
NUCKS1	0.894006	9.33249	3.48589	0.00287584	0.400424	-1.5592
DOK2	0.682296	8.97354	3.48436	0.00288537	0.400424	-1.56185
PAXX	0.349965	6.6024	3.48302	0.00289367	0.400424	-1.56415
TRAF1	0.566184	6.10702	3.46772	0.00299069	0.404742	-1.59053
SLC2A4RG	0.531159	5.19125	3.46501	0.00300822	0.406109	-1.59521
POLRMT	0.87773	6.33288	3.4626	0.00302388	0.406896	-1.59936
FAF2	0.562955	6.42946	3.46183	0.00302893	0.406896	-1.6007
DCTN4	-0.779421	5.14942	-3.45608	0.00306667	0.409938	-1.61061
WDR13	0.726789	7.04305	3.45496	0.00307407	0.409938	-1.61254
MSANTD1	0.421756	6.89122	3.44872	0.00311572	0.413475	-1.62331
JADE2	0.379925	5.06364	3.44647	0.00313085	0.413476	-1.62718
NPIPB11	0.967059	7.927	3.44299	0.00315435	0.414529	-1.63317
NPIPB13	0.967059	7.927	3.44299	0.00315435	0.414529	-1.63317
NPIPB3	0.967059	7.927	3.44299	0.00315435	0.414529	-1.63317
NPIPB4	0.967059	7.927	3.44299	0.00315435	0.414529	-1.63317
NPIPB5	0.967059	7.927	3.44299	0.00315435	0.414529	-1.63317
PNKP	0.478766	6.0725	3.42962	0.00324658	0.418547	-1.65624
PLBD1-AS1	-0.426079	4.3099	-3.42673	0.00326682	0.418547	-1.66121
SUZ12P1	0.786236	7.04021	3.42217	0.00329908	0.419598	-1.66908
IRF3	0.663606	7.33373	3.42204	0.0033	0.419598	-1.6693
BRICD5	0.427397	6.00449	3.40139	0.00345003	0.428768	-1.70491
RIPOR3	-0.735805	4.42436	-3.39688	0.00348367	0.428768	-1.71268
BCL9L	0.59142	8.17225	3.39503	0.00349756	0.428768	-1.71586
ACLY	-0.369225	6.51458	-3.39321	0.00351126	0.428768	-1.719
EML3	0.474024	7.57457	3.39227	0.00351841	0.428768	-1.72062
GCDH	0.384666	6.27137	3.38905	0.00354288	0.428768	-1.72618
LINC00662	-0.265302	3.27033	-3.38352	0.00358525	0.428768	-1.7357
MOB2	0.634579	6.28022	3.38336	0.00358652	0.428768	-1.73598
GAPDHP62	0.635485	6.2163	3.38066	0.00360738	0.428768	-1.74062
ZNF493	0.831159	6.65627	3.37812	0.00362717	0.429123	-1.74501
TSPAN33	0.369119	7.54215	3.3776	0.00363121	0.429123	-1.7459
ASTE1	0.859566	6.17105	3.37663	0.00363881	0.429123	-1.74757
PRPF19	0.642671	7.74066	3.37441	0.00365628	0.429125	-1.75141
EPHB6	0.460254	5.49944	3.3654	0.00372777	0.433651	-1.76692
VPS4A	0.765529	7.39968	3.35036	0.00385037	0.439544	-1.79285
BLK	0.916607	4.73927	3.34836	0.00386693	0.439544	-1.79629
CD22	0.968009	6.33451	3.3474	0.0038749	0.439544	-1.79794
ZRANB2	0.677298	7.8379	3.33356	0.00399198	0.448194	-1.82179
FXYD5	0.768859	5.42901	3.33073	0.00401634	0.449066	-1.82667
PLBD2	-0.40372	6.99219	-3.32255	0.00408752	0.451671	-1.84074
TCF20	0.592759	8.36179	3.32142	0.00409746	0.451671	-1.84269
SMPD1	0.499994	6.78707	3.31866	0.00412187	0.453448	-1.84745
YKT6	0.360821	6.94561	3.30801	0.00421722	0.457493	-1.86578
LIN7C	-0.475249	4.11393	-3.30314	0.00426161	0.457842	-1.87418
INPP5E	0.483394	7.03103	3.30178	0.00427404	0.458202	-1.87651
ZNF791	0.942044	7.25164	3.28842	0.00439843	0.461776	-1.89951
SEC31B	0.414587	6.82756	3.28592	0.00442207	0.461776	-1.9038
CSNK1G2	0.69149	9.42876	3.28555	0.00442561	0.461776	-1.90444
GTPBP8	0.9095	8.6851	3.28477	0.00443307	0.461776	-1.9058
SEC23A	-0.532909	5.54593	-3.28433	0.00443723	0.461776	-1.90655
OGFOD2	0.369023	5.97896	3.28378	0.0044425	0.461776	-1.9075
PHTF2	0.359795	4.57812	3.28212	0.00445832	0.462136	-1.91035
ESS2	0.659839	5.15524	3.27754	0.00450235	0.464143	-1.91823
ACD	0.578895	6.14223	3.27456	0.0045313	0.464143	-1.92337
MAST3	0.680796	7.46253	3.27409	0.00453581	0.464143	-1.92416
EIF5B	0.939014	9.09688	3.27332	0.00454334	0.464143	-1.92549
RRN3P3	0.761425	6.83862	3.27295	0.00454699	0.464143	-1.92614
TRIM4	0.682055	5.06559	3.26568	0.00461848	0.464143	-1.93864
ZMYND19	0.368204	5.78103	3.26379	0.00463716	0.464143	-1.94188
CHD3	0.497645	6.87713	3.26333	0.00464178	0.464143	-1.94268
HGS	0.592234	7.2141	3.25395	0.00473608	0.469822	-1.95881
SIPA1	0.577581	7.28147	3.25209	0.00475505	0.469822	-1.96201
GGA2	0.900402	6.63927	3.24789	0.0047981	0.469822	-1.96924
MTG1	0.460183	6.60065	3.24736	0.00480348	0.469822	-1.97014
SELPLG	0.727427	9.0874	3.24535	0.00482422	0.470325	-1.97359
DPY19L4	-0.416221	4.17786	-3.24391	0.00483922	0.470325	-1.97608
CLPP	0.502637	7.45476	3.24068	0.00487277	0.470896	-1.98162
ZNF581	0.52071	7.49554	3.23634	0.00491838	0.470896	-1.98909
C8orf82	0.450441	5.69469	3.23429	0.00494004	0.470896	-1.99262
MBD3	0.340381	6.23613	3.23292	0.00495457	0.470896	-1.99497
PEX6	0.621381	5.86885	3.2326	0.00495796	0.470896	-1.99552
ABCA7	0.678028	7.13332	3.22989	0.00498677	0.470896	-2.00017
SZRD1	0.391706	7.58705	3.22706	0.00501711	0.470896	-2.00503
OTUD4	0.564354	6.81595	3.22516	0.00503766	0.470896	-2.00831
TUFM	0.922579	8.3915	3.22184	0.00507359	0.470896	-2.01401
ZNF688	0.455043	6.25969	3.22053	0.00508784	0.470896	-2.01626
KRR1	0.836652	7.34756	3.21132	0.00518923	0.475245	-2.03208
GTF3C1	0.427698	6.80604	3.20965	0.00520785	0.475358	-2.03495
PCED1B	0.97133	7.78649	3.20718	0.00523542	0.477077	-2.03919
ANTKMT	0.515487	5.72696	3.19297	0.00539719	0.483659	-2.0636
SLFN5	0.695173	5.32794	3.19143	0.00541498	0.483659	-2.06623
TENT4B	0.779594	7.71684	3.18986	0.00543317	0.483659	-2.06892
SLCO3A1	-0.623361	6.86439	-3.18148	0.00553145	0.484666	-2.0833
LINC01094	-0.321692	3.38598	-3.17867	0.00556484	0.484917	-2.08813
CHD8	0.83385	7.712	3.17677	0.00558752	0.484917	-2.09139
NDST1	-0.377814	5.912	-3.17567	0.00560069	0.485015	-2.09328
ATP2B4	-0.291867	4.48716	-3.17489	0.00561008	0.485015	-2.09463
EEF1DP1	0.666968	11.3491	3.17417	0.00561861	0.485015	-2.09584
TRIM56	0.509567	6.4668	3.16795	0.00569388	0.487456	-2.10652
PIN1	0.639033	5.94176	3.16623	0.00571484	0.487456	-2.10947
PTAFR	-0.511467	6.95761	-3.16539	0.00572516	0.487575	-2.11091
GMIP	0.771786	8.25703	3.16013	0.00578996	0.488528	-2.11994
SNHG9	0.492194	5.04995	3.14651	0.00596087	0.495516	-2.14327
DHX37	0.408339	4.9627	3.14619	0.00596498	0.495516	-2.14383
ALDH16A1	0.546425	6.38539	3.14148	0.00602533	0.496885	-2.1519
POU2F1	0.352076	6.51578	3.13768	0.00607439	0.499188	-2.15841
RNASEH1	0.657528	7.29148	3.13163	0.00615348	0.499188	-2.16878
KDM5A	0.788962	9.04277	3.13141	0.00615628	0.499188	-2.16915
TCEAL9	-0.44077	3.48199	-3.13099	0.00616187	0.499188	-2.16988
MAP3K14	0.563238	6.42087	3.12899	0.00618825	0.499188	-2.1733
SLC33A1	-0.47337	4.70019	-3.12273	0.00627147	0.500573	-2.18402
CRIP1	0.743556	8.64648	3.11784	0.00633731	0.503448	-2.19239
NSUN5P1	0.775365	7.06101	3.11664	0.00635353	0.503448	-2.19444
NSUN5P2	0.775365	7.06101	3.11664	0.00635353	0.503448	-2.19444
ANP32B	0.71958	10.0442	3.10739	0.00648018	0.504693	-2.21028
FAM98C	0.59788	6.80958	3.10714	0.00648365	0.504693	-2.21071
CCDC167	0.361411	6.57004	3.10255	0.00654744	0.505885	-2.21856
MCM4	-0.362702	5.59311	-3.10237	0.00654988	0.505885	-2.21886
SPIB	0.910772	6.79129	3.10186	0.00655708	0.505885	-2.21974
SLC12A2-DT	0.433347	4.61459	3.09935	0.00659222	0.506222	-2.22403
PGA3	-0.488391	5.41635	-3.09643	0.00663331	0.506735	-2.22901
PGA4	-0.488391	5.41635	-3.09643	0.00663331	0.506735	-2.22901
PGA5	-0.488391	5.41635	-3.09643	0.00663331	0.506735	-2.22901
SMARCC1	0.839638	7.14933	3.09564	0.0066445	0.506735	-2.23036
AUP1	0.630504	6.87732	3.09232	0.00669171	0.506735	-2.23604
UBE2G2	0.577301	6.82596	3.09227	0.00669243	0.506735	-2.23613
STAT2	-0.531981	5.15387	-3.0903	0.00672065	0.506735	-2.2395
LONP1	0.948265	6.93912	3.08921	0.00673626	0.506735	-2.24136
UBXN1	0.958437	7.8573	3.0883	0.0067493	0.506735	-2.24292
UTP4	0.753718	7.19885	3.08408	0.00681029	0.506735	-2.25013
TTC39C	0.718009	5.91496	3.08213	0.00683862	0.506735	-2.25346
NELFE	0.634419	7.44802	3.08156	0.00684696	0.506735	-2.25444
CXorf65	0.698326	5.54809	3.08081	0.00685787	0.506735	-2.25572
SMPD2	0.446195	5.5346	3.08001	0.0068697	0.506735	-2.2571
SNRPA	0.785742	7.56231	3.07838	0.00689357	0.506735	-2.25988
ZRSR2	0.88705	7.84313	3.07736	0.00690853	0.506735	-2.26162
EZH1	0.513238	7.46845	3.07583	0.00693108	0.506735	-2.26423
DLST	0.636464	6.53516	3.07396	0.00695867	0.506735	-2.26742
DLSTP1	0.636464	6.53516	3.07396	0.00695867	0.506735	-2.26742
SSBP3	0.414478	6.72946	3.07385	0.00696032	0.506735	-2.26761
ZNF516	-0.582275	4.98063	-3.07383	0.00696071	0.506735	-2.26765
IDH3B	0.360462	7.56753	3.07358	0.00696434	0.506735	-2.26807
FKBP11	0.688556	8.60075	3.06905	0.0070319	0.509688	-2.27582
CRY2	0.417442	5.9499	3.06895	0.00703337	0.509688	-2.27598
POMT1	0.369466	5.31524	3.06615	0.00707551	0.509688	-2.28077
IPCEF1	0.75364	8.21628	3.06458	0.00709919	0.509688	-2.28345
LIME1	0.502871	6.54545	3.0604	0.00716255	0.509688	-2.29058
H4C11	0.472488	5.86174	3.06026	0.00716476	0.509688	-2.29083
H4C12	0.472488	5.86174	3.06026	0.00716476	0.509688	-2.29083
NUFIP1	0.454437	5.59364	3.06023	0.00716519	0.509688	-2.29088
SERPINB9P1	0.495425	5.44102	3.05859	0.00719019	0.509688	-2.29367
TRIM11	0.585978	6.23889	3.0525	0.00728407	0.509688	-2.30407
TMEM51	-0.287091	4.70441	-3.0507	0.00731192	0.509688	-2.30713
MPRIP	0.572245	8.31456	3.04964	0.00732847	0.509688	-2.30895
ATF4	0.622935	9.37584	3.04902	0.0073382	0.509688	-2.31001
ZNF804A	-0.320009	3.73294	-3.04827	0.00734993	0.509688	-2.31129
DDIAS	-0.468058	4.9552	-3.04776	0.00735778	0.509688	-2.31215
ST8SIA5	-0.419852	4.44131	-3.04511	0.00739952	0.509688	-2.31669
MAN2C1	0.735854	7.16072	3.04455	0.00740831	0.509688	-2.31764
KRT78	-0.42448	4.89052	-3.04344	0.00742575	0.509688	-2.31952
TMEM250	0.569821	6.73743	3.04289	0.00743449	0.509688	-2.32047
NDUFA9	0.684523	7.83051	3.03943	0.00748932	0.509688	-2.32636
NHERF1	0.605897	8.46683	3.03866	0.00750162	0.509688	-2.32768
PARP11	0.425635	4.71018	3.03615	0.00754176	0.509698	-2.33196
B3GNT2	-0.621613	5.988	-3.03543	0.00755336	0.509852	-2.33319
VAMP4	-0.433124	4.6563	-3.03318	0.00758947	0.511028	-2.33701
SRXN1	-0.562503	7.81773	-3.02985	0.00764351	0.512547	-2.3427
AHDC1	0.346663	5.15904	3.02911	0.00765556	0.512547	-2.34397
ATP13A1	0.605067	6.70195	3.02799	0.00767376	0.512913	-2.34587
TFDP1	-0.654553	5.11894	-3.02349	0.00774748	0.513831	-2.35354
ANKZF1	0.55375	7.12579	3.02323	0.0077517	0.513831	-2.35398
COQ4	0.396202	5.81865	3.02299	0.00775573	0.513831	-2.35439
CLSTN1	0.817729	7.932	3.02071	0.00779342	0.513831	-2.35828
HIP1R	0.635674	6.09967	3.02029	0.00780026	0.513831	-2.35898
RPRD2	0.491578	8.78042	3.01427	0.00790073	0.515997	-2.36925
CYTH4	-0.264755	5.21874	-3.01376	0.00790933	0.515997	-2.37012
MICAL1	0.726219	7.5921	3.00922	0.00798585	0.515997	-2.37784
SLC7A6OS	0.540456	5.95382	3.00905	0.00798882	0.515997	-2.37814
SENP2	-0.315954	6.22064	-3.00875	0.0079938	0.515997	-2.37864
AURKAIP1	0.591793	8.22366	3.00868	0.00799505	0.515997	-2.37876
MRPS5	0.516284	8.30238	3.00834	0.00800077	0.515997	-2.37934
RALGDS	0.695568	8.04086	3.00744	0.00801605	0.516101	-2.38087
DEDD	-0.321472	5.33965	-3.00412	0.00807279	0.516277	-2.38652
MERTK	-0.513484	4.56431	-3.00107	0.00812531	0.516277	-2.39172
TOP3B	0.48803	5.70144	3.00103	0.00812599	0.516277	-2.39179
COG4	0.379876	7.22697	3.00067	0.00813213	0.516277	-2.39239
FBXO16	0.932577	6.95628	2.99906	0.00815989	0.516277	-2.39513
LOC100421561	0.548119	4.59907	2.9989	0.00816282	0.516277	-2.39541
CCDC126	-0.417521	4.0095	-2.99846	0.00817042	0.516277	-2.39616
MS4A4A	-0.676166	4.10721	-2.99806	0.00817733	0.516277	-2.39684
WASHC1	-0.38332	5.36874	-2.99278	0.00826949	0.517018	-2.40582
ENOSF1	0.528222	5.68677	2.99197	0.00828364	0.517018	-2.4072
MDM4	0.361454	4.29759	2.9898	0.00832192	0.517065	-2.41089
SNCG	-0.802734	4.546	-2.98799	0.00835383	0.517065	-2.41396
PVT1	0.562422	6.76836	2.98789	0.00835558	0.517065	-2.41413
CARNS1	0.423146	6.55139	2.98154	0.00846883	0.521613	-2.42492
DNAAF11	-0.397215	5.01959	-2.98114	0.00847611	0.521613	-2.42561
MICOS13	0.825613	7.20585	2.97843	0.00852491	0.521613	-2.43021
RNF25	0.419602	5.38072	2.97729	0.00854561	0.521613	-2.43216
SULT1B1	-0.528442	6.48894	-2.97668	0.0085565	0.521613	-2.43318
MRPL55	0.351248	5.85712	2.97528	0.00858208	0.521613	-2.43557
LINC01346	-0.366707	3.82306	-2.96443	0.00878159	0.52531	-2.454
EPHA4	0.75287	6.15464	2.96251	0.00881736	0.526605	-2.45725
MCM7	0.499555	7.2934	2.96223	0.0088225	0.526605	-2.45772
SYTL1	0.980719	8.34607	2.95681	0.00892442	0.527676	-2.46693
RAB2A	-0.912612	7.23515	-2.95579	0.00894379	0.527676	-2.46867
LINC00968	-0.411477	3.71215	-2.95046	0.00904513	0.527676	-2.4777
SCRIB	0.617363	6.30103	2.95016	0.00905096	0.527676	-2.47821
WDR6	0.67256	7.5174	2.94804	0.00909162	0.527676	-2.48181
NEB	-0.486608	3.77999	-2.94782	0.00909581	0.527676	-2.48218
GK3	-0.253186	3.5195	-2.94553	0.00914004	0.527676	-2.48606
PLPP1	0.534961	6.15607	2.94501	0.00915016	0.527676	-2.48695
FCGBP	0.643464	7.07985	2.94473	0.00915545	0.527676	-2.48741
SIN3B	0.436955	6.37384	2.94256	0.00919773	0.527676	-2.49111
TTC39B	0.678821	4.27547	2.94174	0.00921369	0.527676	-2.4925
PCNT	0.487751	7.7653	2.93924	0.00926248	0.527676	-2.49673
PPRC1	0.442787	6.34103	2.93811	0.00928464	0.527676	-2.49864
ZFP91	0.864022	7.06705	2.93775	0.0092916	0.527676	-2.49924
PSTPIP1	0.946403	7.64616	2.93754	0.0092959	0.527676	-2.49962
MILR1	-0.475771	4.58654	-2.93745	0.00929752	0.527676	-2.49976
INO80E	0.697424	6.17892	2.93729	0.00930063	0.527676	-2.50002
ARFIP2	0.54503	7.39694	2.93552	0.00933556	0.527676	-2.50303
SRPRA	-0.408303	5.02633	-2.93489	0.00934799	0.527676	-2.50409
VPS51	0.902475	8.78753	2.9334	0.00937758	0.528032	-2.50663
ARMH1	0.726672	6.38199	2.93098	0.00942559	0.52823	-2.51072
TMEM179B	0.325328	7.93546	2.92908	0.00946362	0.52838	-2.51395
MDC1	0.284628	6.37743	2.92763	0.00949261	0.52838	-2.5164
UQCC3	0.496829	5.36536	2.92483	0.00954903	0.529723	-2.52115
SNX29P1	0.386474	3.73827	2.92418	0.00956204	0.529723	-2.52224
SNX29P2	0.386474	3.73827	2.92418	0.00956204	0.529723	-2.52224
EHD1	0.414836	8.81763	2.92404	0.00956501	0.529723	-2.52249
EDC4	0.751479	6.15646	2.92065	0.00963371	0.52984	-2.52822
PARP6	0.520416	7.82143	2.91666	0.00971525	0.532228	-2.53497
TGM2	-0.780203	4.42419	-2.91463	0.00975692	0.532927	-2.5384
GOT2	0.393614	7.67803	2.91031	0.00984643	0.533088	-2.54572
THOC2	0.865952	8.07133	2.91005	0.00985179	0.533088	-2.54616
SEC22C	-0.36814	4.40867	-2.90983	0.00985626	0.533088	-2.54652
FBXW4	0.380497	6.95403	2.90915	0.00987055	0.533088	-2.54768
PATZ1	0.63947	6.29228	2.90704	0.00991459	0.533088	-2.55125
NSUN5	0.648607	7.10123	2.90462	0.00996523	0.533088	-2.55533
TNPO3	0.328418	7.1389	2.90377	0.00998323	0.533088	-2.55677
FBF1	-0.417666	5.82063	-2.90356	0.00998765	0.533088	-2.55713
TLR4	-0.837429	5.46101	-2.90327	0.00999368	0.533088	-2.55761
TMEM33	-0.707474	6.74076	-2.90146	0.0100319	0.534074	-2.56067
ACAP3	0.425467	6.72721	2.89892	0.0100859	0.53428	-2.56497
TFB1M	0.507575	6.51074	2.89637	0.0101403	0.535155	-2.56928
XAB2	0.303051	4.50336	2.89559	0.0101569	0.535514	-2.57059
ZNF544	0.38261	6.42081	2.89434	0.0101838	0.535636	-2.57271
NISCH	0.71207	8.34103	2.89361	0.0101995	0.535636	-2.57394
SOD2-OT1	-0.451092	3.70463	-2.8927	0.010219	0.535636	-2.57548
YIPF1	-0.383243	6.80356	-2.89184	0.0102376	0.535636	-2.57693
RSAD1	0.720055	6.74225	2.89137	0.0102478	0.535659	-2.57773
RBM6	0.499521	5.23016	2.88787	0.0103238	0.537797	-2.58365
SUN2	0.696604	9.53665	2.88705	0.0103415	0.537797	-2.58502
PPP1R16B	0.772541	7.10487	2.88553	0.0103748	0.537797	-2.58759
LINC01226	-0.406265	5.30168	-2.88546	0.0103764	0.537797	-2.58771
TBRG4	0.313451	5.3887	2.88515	0.0103831	0.537797	-2.58824
CARS1	0.379106	7.42716	2.88292	0.0104319	0.538389	-2.59199
CENATAC	0.783733	6.91382	2.88032	0.0104893	0.538656	-2.59638
GON4L	0.629266	7.07772	2.88029	0.0104899	0.538656	-2.59643
MAX	-0.517811	5.53455	-2.87961	0.0105051	0.538656	-2.59759
NMBR	-0.446971	3.45433	-2.87752	0.0105515	0.538656	-2.60112
ING2	0.392822	5.64204	2.87278	0.0106572	0.540523	-2.60911
TPBG	-0.807875	4.93798	-2.86769	0.010772	0.544326	-2.61769
CROT	0.352207	5.79663	2.86629	0.0108039	0.544698	-2.62005
GPAA1	0.378257	7.07949	2.8643	0.0108491	0.544698	-2.6234
ARFGAP2	0.682438	7.35234	2.86225	0.0108961	0.544761	-2.62686
RSRC2	0.733214	7.26997	2.86213	0.0108989	0.544761	-2.62706
TAAR9	-0.508173	3.86736	-2.86099	0.0109252	0.545014	-2.62899
PLXDC1	0.558146	4.82022	2.85935	0.0109628	0.545138	-2.63175
SLC3A1	-0.269129	3.90189	-2.85828	0.0109875	0.545138	-2.63355
EGLN1	-0.536243	6.38823	-2.85561	0.0110495	0.545864	-2.63805
ZHX2	0.376442	4.61548	2.85549	0.0110522	0.545864	-2.63825
KCTD17	-0.355199	4.74237	-2.85538	0.0110549	0.545864	-2.63844
ZNF775	0.551991	6.07255	2.85464	0.011072	0.545864	-2.63968
CEBPZ	0.76959	7.19052	2.85088	0.01116	0.546591	-2.64602
ZBTB48	0.744345	5.81939	2.84887	0.0112071	0.546591	-2.64939
CHMP6	0.32309	6.62033	2.84859	0.0112139	0.546591	-2.64988
ECHDC2	0.505477	7.21928	2.84763	0.0112365	0.546591	-2.65149
H4C8	-0.386988	3.29299	-2.84638	0.011266	0.546591	-2.65359
ENTPD6	0.353213	7.17305	2.84377	0.0113281	0.546591	-2.65799
PACSIN2	-0.374352	6.46715	-2.84308	0.0113445	0.546591	-2.65915
CD180	0.60706	6.54515	2.84288	0.0113492	0.546591	-2.65948
RBMX2	0.694565	6.76871	2.83631	0.011507	0.549775	-2.67053
SCYL1	0.496827	5.88404	2.83511	0.0115362	0.549904	-2.67256
SFSWAP	0.577385	6.06171	2.83425	0.0115568	0.550409	-2.67399
RHBDD2	0.425084	7.48439	2.83137	0.0116271	0.551467	-2.67884
MAP2K2	0.574656	8.49519	2.82957	0.011671	0.551467	-2.68186
SASH3	0.904719	9.26329	2.82886	0.0116885	0.551467	-2.68305
TSHZ3	-0.601483	5.81587	-2.82848	0.0116979	0.551467	-2.6837
STX7	-0.370376	5.27301	-2.82742	0.0117238	0.552111	-2.68547
SCAP	0.695323	7.37418	2.81944	0.0119219	0.553516	-2.69888
ABHD2	-0.433813	6.09517	-2.81859	0.0119432	0.553516	-2.70031
ATXN7L3B	0.537432	6.07089	2.81739	0.0119733	0.554311	-2.70232
ADRM1	0.553283	7.78723	2.81584	0.0120123	0.554733	-2.70493
TAS2R39	-0.450206	4.57237	-2.81501	0.0120332	0.554733	-2.70631
FGD6	-0.214567	2.99184	-2.81018	0.0121558	0.558974	-2.71443
THOC1	0.384724	7.34181	2.80857	0.0121968	0.559445	-2.71712
MAP4K4	0.711875	6.67008	2.80793	0.0122132	0.559493	-2.71819
PIK3AP1	-0.965344	5.22792	-2.8072	0.0122319	0.559646	-2.71942
DNTTIP2	0.738528	8.42063	2.80556	0.0122741	0.559978	-2.72217
CCDC59	0.912207	7.29845	2.80261	0.0123502	0.560444	-2.72712
POLR2I	0.508816	7.03065	2.80212	0.0123628	0.560444	-2.72794
AARSD1	0.315258	5.32414	2.80158	0.0123769	0.560444	-2.72885
PTGES3L-AARSD1	0.315258	5.32414	2.80158	0.0123769	0.560444	-2.72885
CBLN1	-0.343854	3.7676	-2.80129	0.0123845	0.560444	-2.72934
TMCO3	-0.425553	5.17326	-2.799	0.0124441	0.560444	-2.73318
EHMT2	0.481507	5.47504	2.79803	0.0124693	0.561117	-2.7348
ARHGDIB	-0.280948	8.13066	-2.79602	0.0125219	0.561687	-2.73817
ALS2CL	-0.415435	6.51298	-2.79302	0.0126009	0.561687	-2.7432
TSTD1	0.582571	7.56745	2.79103	0.0126536	0.561687	-2.74653
MUS81	0.386368	7.34487	2.79045	0.012669	0.561687	-2.74751
MTDH	0.513881	7.89625	2.78903	0.0127067	0.561687	-2.74989
PKN1	0.739163	6.44226	2.78836	0.0127244	0.561687	-2.751
SLC38A7	0.551714	5.63088	2.78834	0.012725	0.561687	-2.75103
CUTA	0.945054	9.39479	2.78689	0.0127637	0.561687	-2.75347
RPAP1	0.35469	6.86062	2.78651	0.0127737	0.561687	-2.75409
STAG3L2	0.492315	6.38433	2.78564	0.0127972	0.561687	-2.75556
CLIC4	-0.366096	4.73984	-2.78312	0.0128647	0.561687	-2.75977
BRAT1	0.401599	6.4879	2.78239	0.0128846	0.561687	-2.761
ZNF587	0.664876	3.7925	2.78157	0.0129067	0.561687	-2.76237
NME3	0.554315	6.91924	2.78001	0.0129489	0.562378	-2.76498
STAR	-0.272057	4.13384	-2.77832	0.0129948	0.562378	-2.76781
WASL	0.727645	4.97336	2.77716	0.0130262	0.562378	-2.76974
ZNF786	0.355915	4.92493	2.776	0.013058	0.562604	-2.77169
GTPBP6	0.547865	6.59147	2.77548	0.0130721	0.562723	-2.77256
SH3BP5-AS1	0.361463	6.01311	2.77413	0.0131091	0.562723	-2.77482
TULP4	0.529532	5.55479	2.7741	0.0131098	0.562723	-2.77486
CAPZB	0.649382	9.42739	2.77352	0.0131259	0.562723	-2.77584
CTIF	-0.379102	6.48587	-2.76776	0.0132848	0.565638	-2.78546
LINC00205	0.282059	4.03322	2.76764	0.0132882	0.565638	-2.78567
NDN	-0.279789	4.46171	-2.76674	0.0133132	0.565638	-2.78717
JADE1	0.524255	7.57704	2.76653	0.0133189	0.565638	-2.78751
LPCAT2	-0.791751	3.55322	-2.76634	0.0133242	0.565638	-2.78783
OXER1	-0.460306	7.11986	-2.76632	0.013325	0.565638	-2.78788
FBXW4P1	0.388094	5.49643	2.76593	0.0133357	0.565656	-2.78852
DPH7	0.313046	6.87316	2.76428	0.0133818	0.566049	-2.79128
TMSB10	0.844037	12.4487	2.763	0.0134178	0.566049	-2.79342
LINC01015	-0.343398	6.08471	-2.7615	0.0134597	0.566049	-2.79592
BRD4	0.84389	8.62959	2.75937	0.0135198	0.566049	-2.79948
HTATIP2	-0.62964	6.52174	-2.75726	0.0135796	0.566049	-2.80301
YAF2	-0.392041	4.57685	-2.75694	0.0135887	0.566049	-2.80355
INAFM1	0.556517	6.5205	2.75534	0.0136342	0.566049	-2.80621
CASP5	-0.231477	5.85651	-2.75483	0.0136486	0.566049	-2.80706
HEIH	0.530896	7.79844	2.75449	0.0136583	0.566049	-2.80762
FRMD3	-0.436056	5.95418	-2.75437	0.0136617	0.566049	-2.80783
GMPS	0.537504	7.03948	2.74641	0.0138906	0.57077	-2.82111
ARL4D	-0.392166	5.71992	-2.74171	0.0140275	0.573388	-2.82894
MRPS34	0.264783	6.40145	2.73556	0.0142086	0.575506	-2.8392
HMGXB4	0.839869	7.05667	2.73448	0.0142407	0.575506	-2.841
TIMM44	0.313399	6.15081	2.72814	0.0144302	0.577474	-2.85156
FAM30A	0.665704	5.39766	2.728	0.0144344	0.577474	-2.85179
NOP14-AS1	0.327952	4.85855	2.72717	0.0144593	0.577474	-2.85317
ETNK1	-0.843627	3.93251	-2.72673	0.0144726	0.577582	-2.8539
C11orf98	0.620156	7.42195	2.7231	0.0145825	0.580974	-2.85995
LBHD1	0.620156	7.42195	2.7231	0.0145825	0.580974	-2.85995
UPK3A	-0.315939	4.79972	-2.72114	0.0146421	0.580974	-2.8632
FHOD1	0.552653	7.0008	2.72074	0.0146543	0.581019	-2.86387
PLEKHM2	0.355822	6.31062	2.71353	0.014876	0.585519	-2.87586
TFAP2B	0.302845	3.43491	2.71187	0.0149275	0.585519	-2.87862
LINC00921	0.300985	4.89988	2.71137	0.0149429	0.585519	-2.87944
LOC100507403	-0.435069	4.30795	-2.7109	0.0149576	0.585519	-2.88023
DLC1	-0.345057	4.46532	-2.71027	0.0149772	0.585519	-2.88127
FAAP100	0.569871	6.54942	2.70927	0.0150085	0.585519	-2.88294
ZNF383	0.426289	5.3945	2.70779	0.0150547	0.585519	-2.8854
TMEM151B	-0.592302	4.32084	-2.70742	0.0150663	0.585519	-2.88601
RAB5A	-0.66166	5.80195	-2.70572	0.0151195	0.585519	-2.88883
SNHG11	0.468429	5.87927	2.70493	0.0151446	0.585519	-2.89015
ZFYVE27	0.276851	7.2789	2.70371	0.0151831	0.585519	-2.89217
CCDC33	-0.40634	6.77393	-2.70356	0.0151877	0.585519	-2.89242
FBXL17	0.454901	7.25714	2.70335	0.0151943	0.585519	-2.89276
PCA3	-0.523602	3.57231	-2.70286	0.0152097	0.585627	-2.89357
WIPF2	0.397737	8.31588	2.70117	0.0152635	0.586414	-2.89639
PAX8	-0.341889	7.8896	-2.70072	0.0152776	0.586414	-2.89713
TAGLN2	0.446528	9.92369	2.70066	0.0152795	0.586414	-2.89723
CSPG4P5	-0.560287	5.14428	-2.69993	0.0153027	0.586414	-2.89844
KAT2A	0.32901	6.92243	2.69743	0.0153824	0.586414	-2.90258
SIRT2	0.537797	4.80554	2.69655	0.0154107	0.586414	-2.90406
IGLL3P	0.566847	7.41927	2.69602	0.0154278	0.586414	-2.90494
LOC728743	0.38429	5.47687	2.6955	0.0154443	0.586414	-2.90579
FAM24B	-0.262233	5.18014	-2.69549	0.0154448	0.586414	-2.90582
UGGT1	0.329987	4.78904	2.69443	0.0154789	0.586414	-2.90758
ABCD1	0.322887	6.22494	2.69397	0.0154934	0.586414	-2.90833
MAD2L1	-0.333386	4.25444	-2.69356	0.0155067	0.586414	-2.90901
ANAPC1	0.407922	6.72419	2.69349	0.015509	0.586414	-2.90913
LOC102724642	0.407922	6.72419	2.69349	0.015509	0.586414	-2.90913
RNPEPL1	0.540385	7.59222	2.69309	0.0155218	0.586492	-2.90979
CHMP4A	0.518692	8.44766	2.68955	0.0156366	0.589326	-2.91567
SREBF1	-0.375264	4.32739	-2.68728	0.0157105	0.590864	-2.91943
WLS	-0.786003	5.90687	-2.6866	0.0157326	0.591059	-2.92056
AHCTF1	-0.275431	3.68685	-2.68564	0.0157638	0.591337	-2.92214
AHCTF1P1	-0.275431	3.68685	-2.68564	0.0157638	0.591337	-2.92214
AKAP3	-0.418896	5.00738	-2.68549	0.015769	0.591337	-2.9224
BCCIP	-0.357897	6.65894	-2.68309	0.0158477	0.591683	-2.92637
FBXL15	0.65878	5.75478	2.68072	0.0159256	0.592882	-2.93029
SLC7A3	0.228875	4.38818	2.67891	0.0159856	0.592882	-2.93328
SON	0.840376	9.27467	2.67677	0.0160569	0.593499	-2.93684
POLD1	0.391487	5.72324	2.67465	0.0161276	0.593929	-2.94034
TXN2	0.444272	7.85893	2.67193	0.0162189	0.5946	-2.94485
DAXX	0.452286	7.61124	2.67154	0.016232	0.5946	-2.94549
SAMM50	0.864695	6.2893	2.67108	0.0162475	0.5946	-2.94625
TRIM41	0.474135	6.75482	2.66997	0.016285	0.595285	-2.94809
HGD	0.404669	4.1428	2.66904	0.0163163	0.595552	-2.94962
GTDC1	-0.326315	6.94251	-2.66902	0.0163171	0.595552	-2.94966
MXD1	-0.433591	5.01236	-2.66476	0.0164619	0.598518	-2.95671
RAMAC	-0.274688	7.02962	-2.66459	0.0164676	0.598518	-2.95699
R3HCC1	0.279847	6.51477	2.66364	0.0165001	0.598636	-2.95856
P2RX5	0.963591	7.57819	2.66139	0.0165772	0.599315	-2.96228
TMEM44-AS1	0.295265	4.98325	2.66117	0.0165846	0.599315	-2.96263
XPA	0.605117	6.52138	2.66021	0.0166177	0.599719	-2.96422
SERPINA5	-0.462939	4.51307	-2.65919	0.0166528	0.600588	-2.96591
POLG	0.389555	6.80038	2.65609	0.0167603	0.602551	-2.97104
WDFY3	-0.303426	5.34979	-2.65528	0.0167882	0.602551	-2.97236
ZCRB1	0.596457	7.82247	2.65526	0.016789	0.602551	-2.9724
PCSK7	0.403228	7.37988	2.6551	0.0167946	0.602551	-2.97266
CWC27	0.919593	6.98102	2.65427	0.0168234	0.602551	-2.97403
TRIR	0.72499	9.06807	2.65116	0.0169322	0.602803	-2.97917
TULP3	0.495818	5.93743	2.65091	0.0169408	0.602803	-2.97958
TRAPPC10	0.679021	6.73285	2.65046	0.0169569	0.602803	-2.98033
DPEP2	0.955406	7.75504	2.64934	0.016996	0.602803	-2.98217
LIPC	-0.276691	4.11686	-2.64913	0.0170033	0.602803	-2.98252
UBQLN1	-0.702823	4.82046	-2.64845	0.0170275	0.602803	-2.98365
AKAP1	0.599001	6.63776	2.64826	0.017034	0.602803	-2.98395
ARHGAP45	0.990709	10.3184	2.64662	0.0170921	0.603391	-2.98667
PKIG	0.641231	6.7091	2.64654	0.0170947	0.603391	-2.98679
HNRNPCL1	-0.348146	4.36403	-2.64565	0.0171262	0.604113	-2.98826
HNRNPCL2	-0.348146	4.36403	-2.64565	0.0171262	0.604113	-2.98826
HNRNPCL3	-0.348146	4.36403	-2.64565	0.0171262	0.604113	-2.98826
HNRNPCL4	-0.348146	4.36403	-2.64565	0.0171262	0.604113	-2.98826
DDX27	0.480556	8.68124	2.64424	0.0171764	0.604953	-2.99059
CD2BP2	0.314502	6.69013	2.64405	0.0171832	0.604953	-2.99091
ENO3	0.370219	4.77462	2.64281	0.0172272	0.605551	-2.99294
RRP36	0.428327	7.32311	2.64228	0.0172461	0.605551	-2.99382
IL6ST	0.669612	6.85	2.64186	0.0172613	0.605551	-2.99452
MFSD12	0.381048	4.98879	2.64109	0.0172888	0.605551	-2.99579
NR2C2AP	0.24592	6.2148	2.63848	0.0173823	0.606289	-3.00009
FLNA	0.875501	9.42418	2.63833	0.0173875	0.606289	-3.00033
MCPH1	0.446946	4.22031	2.63724	0.0174268	0.606873	-3.00213
PRDM5	-0.409829	3.95405	-2.63673	0.0174454	0.606873	-3.00298
TGFBRAP1	0.316729	6.01423	2.63595	0.0174735	0.606873	-3.00426
SLC4A9	-0.511335	5.12778	-2.63285	0.0175858	0.606873	-3.00937
MIF4GD	0.639357	8.20206	2.63276	0.017589	0.606873	-3.00951
SELENOO	0.587083	3.81755	2.63175	0.0176256	0.606873	-3.01117
NMNAT3	-0.242562	4.24388	-2.63038	0.0176758	0.606873	-3.01344
TMEM106A	0.993862	5.40198	2.62872	0.0177364	0.606873	-3.01616
MVB12A	0.673952	5.48678	2.62766	0.0177752	0.606873	-3.0179
LINC00967	-0.471092	4.02748	-2.62705	0.0177979	0.606873	-3.01892
FCRL3	0.432234	4.15703	2.62481	0.0178804	0.606873	-3.0226
BPTF	0.982853	8.43463	2.62463	0.0178871	0.606873	-3.0229
SNORD50A	0.731636	6.31125	2.62448	0.0178924	0.606873	-3.02314
SNORD50B	0.731636	6.31125	2.62448	0.0178924	0.606873	-3.02314
SLC35B2	0.565371	7.09324	2.62388	0.0179145	0.606873	-3.02412
ZBTB47	-0.280531	4.11104	-2.62293	0.0179499	0.606873	-3.02569
FKBP14	-0.317611	3.71623	-2.6222	0.0179768	0.606873	-3.02689
STX3	-0.895426	7.7291	-2.62168	0.0179961	0.606873	-3.02774
EMD	0.364908	6.73422	2.62154	0.0180013	0.606873	-3.02797
CASKIN1	-0.316944	5.17616	-2.62137	0.0180078	0.606873	-3.02826
SDSL	-0.459438	4.40005	-2.62039	0.0180442	0.606873	-3.02987
ZDHHC8	0.372208	6.39353	2.61876	0.0181052	0.606873	-3.03256
PVRIG	0.759626	8.59364	2.61798	0.0181343	0.606873	-3.03383
PPP2R2D	0.365246	5.9267	2.61793	0.018136	0.606873	-3.03391
BMPR2	-0.388751	4.59175	-2.61762	0.0181476	0.606873	-3.03442
USP47	0.674203	8.30106	2.61727	0.0181608	0.606873	-3.035
CCDC18-AS1	0.73702	8.87379	2.61723	0.0181623	0.606873	-3.03507
VPS16	0.473677	7.87772	2.61713	0.0181661	0.606873	-3.03523
SLC9A8	0.483089	5.81153	2.61709	0.0181674	0.606873	-3.03529
MUC8	-0.686689	6.11201	-2.61694	0.0181732	0.606873	-3.03554
LZTS2	0.280527	6.56889	2.61693	0.0181735	0.606873	-3.03556
CDK5RAP3	0.842575	8.23691	2.61643	0.0181924	0.606873	-3.03638
PLSCR3	0.465759	8.42911	2.61618	0.0182017	0.606873	-3.03679
TMEM256-PLSCR3	0.465759	8.42911	2.61618	0.0182017	0.606873	-3.03679
MAGI1	-0.367744	3.8705	-2.61454	0.0182633	0.606873	-3.03948
ATG4B	0.297082	7.1692	2.61444	0.018267	0.606873	-3.03964
DAZAP1	0.443885	6.8531	2.61434	0.0182707	0.606873	-3.03981
GPSM3	0.507198	9.73139	2.61421	0.0182759	0.606873	-3.04003
NUDT16L1	0.366152	6.5415	2.61272	0.018332	0.606873	-3.04247
THOP1	-0.432354	5.40094	-2.61214	0.0183539	0.606873	-3.04342
DPM3	0.664868	7.01098	2.61029	0.0184242	0.606873	-3.04647
LOC101929004	0.368422	3.64805	2.60892	0.0184762	0.606873	-3.04871
KBTBD8	0.358556	5.3031	2.60877	0.0184819	0.606873	-3.04896
ZFAND2B	0.483898	6.51562	2.60851	0.018492	0.606873	-3.04939
MRPL1	0.804573	7.05908	2.60589	0.0185919	0.60942	-3.05369
TSC22D4	0.452366	5.26866	2.6055	0.0186068	0.609544	-3.05433
DDX17	0.639654	7.65777	2.60501	0.0186257	0.60956	-3.05513
CMAS	-0.470791	4.16677	-2.60419	0.0186574	0.609739	-3.05649
ZNF746	-0.343081	4.14397	-2.6007	0.0187919	0.610212	-3.06221
SSRP1	0.826877	6.67496	2.59963	0.0188337	0.610212	-3.06397
DPCD	-0.843832	5.27749	-2.59909	0.0188545	0.610212	-3.06485
FXR1	0.640014	7.31929	2.59699	0.018936	0.610212	-3.06829
RPTOR	0.34224	6.05303	2.59681	0.0189432	0.610212	-3.06859
DDX54	0.511738	6.21854	2.5963	0.0189632	0.610212	-3.06943
DPYD	-0.402974	4.61171	-2.59615	0.018969	0.610212	-3.06967
FCSK	0.375038	6.67162	2.59499	0.0190145	0.610212	-3.07158
PDHA1	0.659006	7.24846	2.59456	0.0190311	0.610212	-3.07228
DCAF15	0.386349	5.90646	2.59423	0.019044	0.610212	-3.07281
WNK1	-0.815975	3.72545	-2.5934	0.0190766	0.610212	-3.07418
TELO2	0.302191	4.80906	2.5931	0.0190885	0.610212	-3.07467
MEN1	0.688145	7.13035	2.59043	0.0191937	0.610212	-3.07905
KRTAP5-8	-0.476562	6.78073	-2.58797	0.0192912	0.610212	-3.08308
BEST1	-0.297378	8.39765	-2.58776	0.0192995	0.610212	-3.08342
P4HTM	0.404647	6.45503	2.58753	0.0193087	0.610212	-3.0838
DDX24	0.766479	8.89862	2.58728	0.0193186	0.610212	-3.08421
RAB15	0.319669	6.15933	2.58684	0.019336	0.610212	-3.08493
AGBL1	-0.271353	3.61815	-2.58672	0.0193408	0.610212	-3.08512
VGLL4	0.662569	6.92842	2.5867	0.0193418	0.610212	-3.08516
OLFML3	-0.317972	4.43049	-2.58662	0.0193448	0.610212	-3.08529
IL11RA	0.275152	6.64866	2.58484	0.0194156	0.610212	-3.0882
SETDB2	-0.247738	3.09652	-2.58459	0.0194259	0.610212	-3.08862
CD3D	0.993883	10.0716	2.58202	0.0195286	0.610212	-3.09281
SCN1A-AS1	-0.675264	4.00999	-2.58161	0.0195454	0.610212	-3.0935
ZFYVE19	0.238073	6.07035	2.58091	0.0195734	0.610212	-3.09464
PTPN9	-0.238733	7.09497	-2.58044	0.0195922	0.610212	-3.0954
GPR137	-0.29018	3.96811	-2.57933	0.0196372	0.610212	-3.09723
RAB20	-0.592756	7.29245	-2.57862	0.0196655	0.610212	-3.09837
HNRNPUL1	0.6055	8.92465	2.57818	0.0196835	0.610212	-3.0991
LINC01845	-0.440082	3.62847	-2.57426	0.0198427	0.613403	-3.10551
RARA-AS1	-0.472785	6.24316	-2.57387	0.0198586	0.613403	-3.10615
LINC00260	-0.249832	4.0683	-2.57324	0.0198845	0.613403	-3.10718
SUV39H1	0.2455	5.59722	2.57177	0.0199445	0.614002	-3.10958
SESN3	-0.433867	3.42718	-2.57092	0.0199793	0.614382	-3.11097
AP5Z1	0.34638	6.16766	2.56799	0.0200999	0.615468	-3.11575
NAA80	0.436588	6.88103	2.56624	0.0201725	0.616851	-3.11862
LOC102723728	0.577046	9.44697	2.56563	0.0201978	0.617281	-3.11962
NOMO1	0.577046	9.44697	2.56563	0.0201978	0.617281	-3.11962
NOMO2	0.577046	9.44697	2.56563	0.0201978	0.617281	-3.11962
NOMO3	0.577046	9.44697	2.56563	0.0201978	0.617281	-3.11962
ODAD2	-0.347172	5.54122	-2.56503	0.0202227	0.617608	-3.1206
PIGV	-0.412291	6.96635	-2.56482	0.0202311	0.617608	-3.12093
FLOT1	-0.332291	4.49246	-2.56451	0.0202443	0.617665	-3.12144
PIH1D1	0.543482	7.86176	2.56342	0.0202893	0.617828	-3.12321
TES	0.569155	7.67528	2.56329	0.0202948	0.617828	-3.12343
CYP27B1	-0.347392	4.51013	-2.56221	0.0203399	0.618035	-3.12519
COX20	0.632927	6.77978	2.56178	0.0203581	0.618035	-3.1259
IMP4	0.696032	6.98115	2.56086	0.0203966	0.618515	-3.1274
SPATA13	0.661949	5.86337	2.55868	0.0204878	0.619925	-3.13095
GNB4	-0.366841	3.29399	-2.55867	0.0204884	0.619925	-3.13098
NCAPD2	0.585998	6.37807	2.55757	0.0205347	0.619948	-3.13277
APH1B	-0.301245	6.43744	-2.55669	0.0205715	0.619948	-3.13419
GNL3L	-0.230957	4.93625	-2.5566	0.0205753	0.619948	-3.13434
DAGLB	-0.259105	4.597	-2.5563	0.0205883	0.619948	-3.13484
MGRN1	0.566377	6.99954	2.55383	0.0206926	0.621332	-3.13886
LMF2	0.269081	7.29481	2.55307	0.0207252	0.621332	-3.14011
RBIS	0.598137	5.21286	2.55286	0.020734	0.621332	-3.14045
ZC3H18	0.465542	6.38524	2.55276	0.0207383	0.621332	-3.14061
CA1	-0.397394	3.89786	-2.5524	0.0207534	0.621332	-3.14119
LOC408186	0.501151	5.63353	2.55139	0.0207963	0.621332	-3.14283
LOC728715	0.501151	5.63353	2.55139	0.0207963	0.621332	-3.14283
OVOS2	0.501151	5.63353	2.55139	0.0207963	0.621332	-3.14283
NSMAF	0.243115	3.76877	2.55088	0.0208182	0.621647	-3.14367
GUSBP11	0.906218	8.18641	2.54881	0.0209067	0.622301	-3.14704
RELN	-0.490171	6.10739	-2.54806	0.0209388	0.622301	-3.14826
BTBD6	0.4582	7.56279	2.54772	0.0209536	0.622301	-3.14882
SLC5A6	0.331999	6.70213	2.54703	0.0209833	0.622301	-3.14995
FAM162A	0.688989	8.07509	2.54661	0.0210014	0.622301	-3.15064
EBLN2	0.376009	6.86318	2.54591	0.0210315	0.622301	-3.15177
IL12RB1	0.592434	8.95833	2.54566	0.0210423	0.622301	-3.15218
CARF	-0.262852	3.13114	-2.54524	0.0210605	0.622301	-3.15287
TIMM9	0.799428	6.8556	2.54509	0.0210667	0.622301	-3.1531
MAP3K1	-0.715147	5.39752	-2.54352	0.0211345	0.622301	-3.15565
APBB1IP	-0.261305	4.76814	-2.54206	0.0211979	0.622301	-3.15804
WDR81	0.378001	7.54358	2.54206	0.0211981	0.622301	-3.15804
FTSJ3	0.546223	7.51266	2.53986	0.0212935	0.622301	-3.16161
MBD4	0.949742	9.5236	2.53862	0.0213476	0.622301	-3.16363
MRPL54	0.67817	6.91366	2.53804	0.0213732	0.622301	-3.16458
KCNG2	-0.456528	3.82558	-2.53782	0.0213828	0.622301	-3.16494
BLM	0.308089	6.48269	2.53681	0.0214272	0.622301	-3.16659
RELA	0.420665	7.60669	2.53535	0.0214913	0.622301	-3.16896
NADK	-0.527866	6.70379	-2.53476	0.0215173	0.622301	-3.16992
NET1	0.453525	5.68389	2.53218	0.021631	0.622301	-3.17411
TRIM25	-0.451356	6.03378	-2.53172	0.0216513	0.622301	-3.17485
AKIP1	-0.285585	4.98935	-2.53087	0.0216891	0.622301	-3.17624
YTHDF3	-0.732381	4.34347	-2.52935	0.0217568	0.622301	-3.17871
S1PR4	0.295762	7.85991	2.52755	0.0218371	0.622301	-3.18164
SP1	-0.494857	4.6595	-2.52744	0.0218421	0.622301	-3.18182
EGF	-0.283193	3.25172	-2.52711	0.0218566	0.622301	-3.18235
RGS3	0.441286	7.55595	2.52577	0.0219168	0.622301	-3.18453
STK4-DT	-0.458715	4.89291	-2.52559	0.0219248	0.622301	-3.18482
VCP	0.341816	8.09861	2.52524	0.0219403	0.622301	-3.18538
HOXB-AS1	0.502514	4.87637	2.52516	0.0219441	0.622301	-3.18552
KIF1B	-0.495928	6.88922	-2.52473	0.0219633	0.622301	-3.18622
SORCS3-AS1	-0.503116	4.83073	-2.52442	0.0219773	0.622301	-3.18672
ZNF827	0.501828	5.40569	2.52421	0.0219864	0.622301	-3.18705
TAF6	0.387193	7.36055	2.52417	0.0219886	0.622301	-3.18713
MOSPD1	-0.702239	4.9961	-2.52389	0.0220011	0.622301	-3.18758
FBXL20	0.328094	7.6495	2.52257	0.0220605	0.623134	-3.18972
POLR2H	0.641379	7.08824	2.52248	0.0220647	0.623134	-3.18987
RNF126	0.411472	6.11495	2.52185	0.022093	0.623308	-3.19089
LRFN3	0.32468	3.76217	2.521	0.0221312	0.623308	-3.19226
GPATCH1	0.605537	6.1486	2.52064	0.0221475	0.623308	-3.19285
LOC105377320	0.627009	6.03502	2.52003	0.0221752	0.623679	-3.19384
NACC1	0.399154	6.1185	2.51893	0.022225	0.624561	-3.19562
PTPRJ	-0.23091	3.63769	-2.51884	0.0222295	0.624561	-3.19578
ADARB2-AS1	-0.338183	6.25852	-2.5184	0.0222493	0.624648	-3.19649
TRMT1	0.616526	6.71129	2.51822	0.0222574	0.624648	-3.19678
OSBPL6	-0.469858	4.11131	-2.51767	0.0222826	0.624648	-3.19768
PWWP2B	0.511437	6.89247	2.51747	0.0222915	0.624648	-3.19799
LINC01704	-0.382358	4.18504	-2.51726	0.0223011	0.624648	-3.19833
MME	-0.74279	3.87791	-2.51555	0.022379	0.625335	-3.2011
ZFP90	0.59194	6.89142	2.5152	0.0223953	0.625335	-3.20168
NDUFS7	0.542876	6.07159	2.51497	0.0224057	0.625335	-3.20205
SLC25A36	0.925807	7.40832	2.51274	0.0225082	0.626031	-3.20567
LAT	0.459366	7.40788	2.51243	0.0225224	0.626031	-3.20617
FRA10AC1	0.644457	6.7786	2.51213	0.0225359	0.626031	-3.20665
MED1	0.598991	6.53361	2.51144	0.022568	0.626031	-3.20778
E2F7	-0.320699	3.42932	-2.51094	0.0225908	0.626073	-3.20858
KDM4A	0.366451	7.18933	2.51026	0.0226221	0.62626	-3.20968
COQ7	-0.24136	4.43976	-2.50893	0.0226836	0.62701	-3.21183
ZCCHC12	-0.345114	3.74996	-2.50767	0.0227424	0.627313	-3.21389
C1orf167	-0.306968	4.21318	-2.50677	0.0227839	0.627313	-3.21534
BCL11A	0.857106	6.35563	2.50672	0.0227864	0.627313	-3.21542
SYT3	-0.281323	4.44331	-2.50416	0.0229054	0.628554	-3.21956
ATP6AP1-DT	-0.340717	7.68564	-2.50341	0.0229408	0.628554	-3.22078
LOC101928255	-0.357826	4.63977	-2.50318	0.0229515	0.628554	-3.22115
NEDD9	0.477733	7.09175	2.50257	0.0229799	0.628554	-3.22213
KCTD3	-0.31046	3.10816	-2.50133	0.0230383	0.628554	-3.22415
GTF2F1	0.391666	6.5505	2.50039	0.0230825	0.629084	-3.22567
IL24	0.853985	5.68177	2.50018	0.0230923	0.629084	-3.226
ZNF213-AS1	0.275547	3.48448	2.49932	0.0231327	0.629661	-3.22739
LNCARSR	-0.334632	5.10943	-2.49854	0.0231697	0.629661	-3.22866
NBR2	-0.231798	6.04539	-2.49635	0.0232734	0.630228	-3.2322
TECPR2	-0.333058	4.63542	-2.49553	0.0233121	0.63036	-3.23352
LIMD1	-0.402422	5.4106	-2.49412	0.0233793	0.631554	-3.23581
SV2C	-0.307054	3.9497	-2.49191	0.0234848	0.63231	-3.23938
ALDH1L1-AS2	-0.423962	4.48014	-2.49057	0.0235493	0.633206	-3.24155
CIITA	0.594845	6.91406	2.48944	0.0236033	0.633638	-3.24337
LINC02450	-0.45799	5.04851	-2.48909	0.0236203	0.633638	-3.24394
TM6SF1	-0.811514	5.83	-2.48731	0.0237058	0.635278	-3.2468
HOXB3	-0.412234	5.94766	-2.48697	0.0237222	0.635278	-3.24735
LRRC4	-0.422973	4.95109	-2.48688	0.0237266	0.635278	-3.2475
TAS2R40	-0.371169	3.14563	-2.48432	0.0238509	0.636305	-3.25164
DDB2	0.490175	6.97695	2.48426	0.0238539	0.636305	-3.25174
SEC61A1	0.517389	7.99687	2.48212	0.0239579	0.637755	-3.25519
VPS41	-0.229354	3.06383	-2.48095	0.0240148	0.638313	-3.25707
SLC30A3	-0.494859	6.73854	-2.48025	0.0240492	0.638357	-3.25821
DRG1	0.655353	8.72303	2.4795	0.0240861	0.638639	-3.25942
GSDMD	0.41529	7.38131	2.47897	0.0241119	0.638639	-3.26027
LOC101929473	-0.362864	3.45029	-2.47762	0.0241782	0.638805	-3.26245
RBMX	0.704715	6.36486	2.4759	0.0242628	0.639155	-3.26522
ERCC3	0.637476	6.29693	2.47555	0.0242803	0.639155	-3.26579
DOP1A	0.278029	3.54008	2.47451	0.0243314	0.639189	-3.26745
AP2B1	0.606484	8.28993	2.47371	0.0243713	0.639379	-3.26876
ERO1A	-0.415854	5.88039	-2.47349	0.0243823	0.639379	-3.26911
FAXDC2	-0.864372	5.76158	-2.47293	0.0244099	0.639391	-3.27001
SNRK	-0.273055	4.01588	-2.47277	0.0244179	0.639391	-3.27027
ZNF35	-0.327433	5.6331	-2.46951	0.0245801	0.640875	-3.27551
MCM3AP	0.798525	7.33083	2.46769	0.024671	0.641259	-3.27844
CHD4	0.428952	6.70363	2.46759	0.024676	0.641259	-3.2786
SMARCD2	0.60504	7.00358	2.46207	0.0249544	0.644487	-3.28749
TPTE2P1	-0.297854	3.89395	-2.46162	0.0249774	0.64472	-3.28822
STARD8	-0.386993	5.77076	-2.46095	0.0250115	0.644779	-3.2893
SUMF2	0.302635	7.51723	2.46081	0.0250185	0.644779	-3.28952
RPL12	0.776936	12.2406	2.45811	0.0251559	0.646637	-3.29386
RIDA	-0.280986	4.89268	-2.45731	0.025197	0.647391	-3.29515
TAL1	-0.360868	6.12397	-2.4549	0.0253202	0.647748	-3.29902
EBF1	0.814829	4.81736	2.45474	0.0253286	0.647748	-3.29928
CDK10	0.431234	5.77087	2.45404	0.0253646	0.648002	-3.3004
PDXP	0.237646	6.39319	2.45384	0.0253749	0.648002	-3.30072
TESK1	0.276783	6.08781	2.45324	0.0254059	0.648202	-3.30169
ADGRL3	-0.34789	3.76169	-2.45318	0.025409	0.648202	-3.30179
ACSL4	-0.290451	4.21876	-2.45147	0.0254971	0.648202	-3.30453
TACC1	0.701537	6.00598	2.45144	0.0254988	0.648202	-3.30458
ARPC5L	0.559196	8.18448	2.45031	0.0255574	0.648202	-3.3064
LINC00841	-0.343845	4.13613	-2.45023	0.0255615	0.648202	-3.30653
LZTR1	0.304725	7.88516	2.44929	0.0256099	0.648202	-3.30802
SERPINB3	-0.269226	4.63311	-2.44917	0.0256161	0.648202	-3.30822
LOC101928881	-0.542333	5.68453	-2.44879	0.025636	0.648202	-3.30883
SPNS1	0.530527	6.29158	2.44793	0.0256808	0.648202	-3.31021
COX11	0.349818	5.14528	2.44749	0.0257035	0.648202	-3.31091
LINGO3	-0.297434	5.85717	-2.44646	0.0257576	0.648202	-3.31258
KLK4	-0.36773	7.14173	-2.44636	0.0257627	0.648202	-3.31273
DTX4	0.340655	6.21753	2.44612	0.0257753	0.648202	-3.31312
CENPT	0.469606	6.03562	2.44575	0.0257944	0.648202	-3.31371
CCNJL	-0.58768	5.21099	-2.44488	0.0258403	0.648202	-3.31512
FFAR2	-0.844011	4.96462	-2.44417	0.0258774	0.648614	-3.31625
RPL13P5	0.303604	6.27715	2.44255	0.0259625	0.648909	-3.31885
SNRPA1	0.883668	7.7593	2.44234	0.0259735	0.648909	-3.31919
RPAIN	0.363223	3.46818	2.44053	0.0260686	0.649277	-3.32208
NAT10	0.851804	7.35996	2.44025	0.0260836	0.649277	-3.32253
LYAR	0.80724	6.92973	2.43924	0.0261369	0.649435	-3.32415
PDCD5	-0.390964	6.2399	-2.43854	0.0261743	0.649435	-3.32528
SLC9A3-AS1	0.420488	5.02936	2.43801	0.0262022	0.649435	-3.32612
TEC	-0.24877	4.7568	-2.43753	0.0262278	0.649435	-3.3269
MTIF3	0.672788	6.91006	2.43702	0.0262547	0.649435	-3.32771
GMEB2	0.301106	7.25378	2.43665	0.0262743	0.649435	-3.3283
KIAA2013	0.246518	7.05564	2.43522	0.0263508	0.649634	-3.3306
ELMOD2	-0.332528	3.87346	-2.43503	0.0263609	0.649634	-3.3309
LACTB	-0.381395	3.68899	-2.43465	0.0263811	0.649634	-3.33151
VPREB3	0.612417	5.66114	2.43414	0.0264083	0.649634	-3.33232
CHCHD10	0.677775	7.53134	2.43284	0.0264778	0.649634	-3.3344
ASH1L-AS1	0.302371	5.9865	2.4326	0.0264904	0.649634	-3.33478
FYB1	0.646965	8.48002	2.4325	0.026496	0.649634	-3.33495
NSMCE1	0.731278	7.64513	2.43217	0.0265138	0.649634	-3.33548
ARL6IP4	0.44943	7.85165	2.43205	0.02652	0.649634	-3.33567
FGF22	0.329179	4.79459	2.43107	0.0265729	0.650637	-3.33724
PAN3-AS1	0.32493	3.87756	2.43068	0.0265939	0.650861	-3.33787
PEMT	0.273725	6.13278	2.42896	0.0266867	0.651778	-3.34062
ITPA	0.399499	7.98177	2.42884	0.0266929	0.651778	-3.34081
ABTB2	-0.303043	6.04004	-2.42866	0.0267029	0.651778	-3.3411
ZNHIT2	0.30477	5.6321	2.4282	0.0267277	0.651896	-3.34184
SPSB3	0.332273	6.6601	2.42703	0.0267907	0.651975	-3.3437
IL1RAP	-0.466714	5.93774	-2.42695	0.0267954	0.651975	-3.34384
NHERF2	-0.32591	3.43589	-2.42672	0.0268078	0.651975	-3.3442
ADAMTS13	-0.422043	5.70034	-2.42663	0.0268127	0.651975	-3.34435
ZBTB20	0.636322	7.43244	2.4263	0.0268302	0.651975	-3.34486
SLC7A8	-0.357425	7.28295	-2.42568	0.0268642	0.65251	-3.34587
LAMTOR4	0.599587	7.85876	2.42353	0.0269811	0.653261	-3.3493
MYL4	-0.987708	6.24113	-2.42335	0.0269907	0.653261	-3.34958
LOC105378067	-0.388152	3.653	-2.42221	0.0270534	0.653744	-3.35142
FAHD2B	-0.419552	3.72416	-2.42205	0.0270621	0.653744	-3.35167
HEY2	-0.298425	3.32659	-2.42097	0.0271213	0.653744	-3.3534
BMX	-0.647851	4.71855	-2.41928	0.0272141	0.653744	-3.3561
RRAGD	-0.925326	5.22093	-2.41822	0.0272722	0.653761	-3.35779
DFFA	0.402818	6.51304	2.41818	0.0272744	0.653761	-3.35785
CDC42SE2	-0.983764	7.10432	-2.41623	0.0273818	0.6549	-3.36096
GNRH1	0.22308	3.2945	2.41589	0.0274006	0.654914	-3.3615
DPH1	0.240051	7.36716	2.41521	0.0274384	0.654914	-3.36259
OVCA2	0.240051	7.36716	2.41521	0.0274384	0.654914	-3.36259
MDH2	0.92299	8.72975	2.41493	0.0274538	0.654914	-3.36303
KIAA0408	-0.188102	3.51737	-2.41403	0.0275039	0.654914	-3.36447
PEG10	-0.293877	4.23504	-2.41309	0.0275565	0.654914	-3.36598
SNU13	0.422396	7.74994	2.41261	0.027583	0.654914	-3.36675
RALY	0.460945	7.01197	2.4124	0.0275945	0.654914	-3.36707
BCR	0.762289	6.20249	2.41186	0.027625	0.654914	-3.36795
BOLA2-SMG1P6	0.826936	7.8601	2.41184	0.027626	0.654914	-3.36798
SMG1P2	0.826936	7.8601	2.41184	0.027626	0.654914	-3.36798
SMG1P5	0.826936	7.8601	2.41184	0.027626	0.654914	-3.36798
AFP	-0.382442	4.19479	-2.4118	0.0276283	0.654914	-3.36804
MT1X	0.455794	8.41357	2.41058	0.027696	0.654914	-3.36998
CBFA2T3	0.575192	6.60764	2.41017	0.0277189	0.654914	-3.37063
CTC1	0.422166	7.09567	2.40925	0.0277705	0.654914	-3.3721
MAGEA8	-0.235688	3.67066	-2.40884	0.0277935	0.654914	-3.37275
CLEC4E	-0.79784	4.42563	-2.40835	0.0278211	0.654914	-3.37354
TBC1D13	0.301912	6.13057	2.40823	0.0278277	0.654914	-3.37373
SLC2A9	-0.315091	6.29542	-2.40821	0.0278288	0.654914	-3.37376
NAP1L4	0.366924	6.789	2.40794	0.0278441	0.654914	-3.37419
ICAM1	-0.417085	6.30676	-2.40769	0.0278582	0.654914	-3.37459
PMPCA	0.47528	7.03157	2.40763	0.0278615	0.654914	-3.37469
ADGRF3	-0.349152	4.89401	-2.40723	0.0278843	0.655115	-3.37533
C17orf100	0.255375	3.79195	2.40628	0.0279376	0.655857	-3.37684
ZNF628	0.457363	5.86144	2.40485	0.0280185	0.656041	-3.37912
PRKD2	0.99143	6.82603	2.40311	0.0281165	0.656161	-3.38189
ARHGEF11	-0.419403	6.25309	-2.40287	0.0281301	0.656161	-3.38227
IGKV1D-13	0.396316	7.66345	2.40287	0.0281306	0.656161	-3.38228
SLC35G2	-0.330322	3.89023	-2.40165	0.0281994	0.656789	-3.38421
FKBP3	0.773585	7.80794	2.4005	0.0282654	0.656908	-3.38606
TFAM	0.978008	6.00144	2.40032	0.0282755	0.656908	-3.38634
APOBEC3C	0.485379	7.2616	2.40003	0.0282917	0.656908	-3.38679
SLC35A2	-0.451504	4.49842	-2.39948	0.0283234	0.656908	-3.38768
MRPL9	0.894749	7.76193	2.39941	0.0283272	0.656908	-3.38778
ZCCHC2	0.985858	7.15894	2.39841	0.0283843	0.657543	-3.38937
WDR54	0.522174	6.41092	2.3973	0.0284479	0.657543	-3.39114
KRTAP4-6	-0.37185	5.37051	-2.39686	0.0284732	0.657543	-3.39184
BMS1P20	-0.26292	4.66922	-2.39493	0.0285842	0.65887	-3.39492
PPIG	0.97387	8.85766	2.39288	0.0287022	0.659922	-3.39817
MPZL1	-0.360711	6.75741	-2.39206	0.02875	0.660619	-3.39949
SFI1	0.340534	6.52609	2.39176	0.0287675	0.660619	-3.39997
FAM223A	0.262109	4.99543	2.39045	0.0288435	0.661224	-3.40205
FAM223B	0.262109	4.99543	2.39045	0.0288435	0.661224	-3.40205
RPSA	0.714847	12.3459	2.3898	0.0288813	0.661782	-3.40308
RPP25	0.289385	4.96153	2.38961	0.0288921	0.661782	-3.40338
KCNJ4	-0.43335	4.61808	-2.38798	0.0289868	0.661898	-3.40596
CDCA4	0.305341	6.58322	2.38758	0.0290101	0.661898	-3.4066
WDR27	0.26807	6.34659	2.38713	0.0290367	0.661898	-3.40732
MIR29B2CHG	0.492505	6.27944	2.38667	0.0290634	0.661898	-3.40805
MEPCE	0.400114	7.255	2.38611	0.0290962	0.661898	-3.40894
ANAPC4	0.942506	8.04582	2.38607	0.0290985	0.661898	-3.409
ZNF232-AS1	-0.317516	3.35406	-2.3853	0.0291437	0.661898	-3.41022
KIF3C	-0.347206	5.7102	-2.38499	0.0291618	0.661898	-3.41071
ENO2	0.715735	6.10083	2.38486	0.0291693	0.661898	-3.41092
MB21D2	-0.410826	6.19479	-2.38308	0.0292741	0.661898	-3.41375
TMEM222	0.354581	6.59966	2.38135	0.0293762	0.661898	-3.4165
SPTBN1	0.354183	4.69874	2.3811	0.0293908	0.661898	-3.41689
RBMY2BP	-0.314338	3.77395	-2.38048	0.0294279	0.661898	-3.41789
TSEN54	0.462745	8.15894	2.37778	0.0295876	0.661898	-3.42216
FAM78A	0.742361	7.16816	2.37753	0.029603	0.661898	-3.42257
OTUD7A	-0.286053	3.71339	-2.37732	0.0296152	0.661898	-3.42289
SF3B3	0.57529	7.73139	2.37731	0.0296156	0.661898	-3.4229
RNF125	0.458698	4.97975	2.37698	0.0296353	0.661898	-3.42343
LCMT1	0.356052	6.50267	2.37564	0.0297156	0.661898	-3.42556
USP7	0.667676	8.68582	2.37515	0.0297448	0.661898	-3.42634
CXCL10	-0.350706	5.82671	-2.3747	0.0297716	0.661898	-3.42705
GCN1	0.302284	7.69279	2.37457	0.0297793	0.661898	-3.42725
YARS1	0.536321	7.66423	2.37407	0.0298096	0.661898	-3.42805
SEPTIN3	-0.365547	4.49922	-2.37264	0.0298949	0.661898	-3.43031
ZFAND2A	0.649833	7.12544	2.37247	0.029905	0.661898	-3.43058
DISP1	0.254458	4.21662	2.3724	0.0299092	0.661898	-3.43069
TBRG1	0.345088	5.09317	2.3724	0.0299095	0.661898	-3.43069
RALB	-0.645667	8.37499	-2.37115	0.0299849	0.662862	-3.43268
CBR3-AS1	-0.238885	4.13599	-2.37092	0.0299985	0.662862	-3.43304
DACT1	-0.637725	4.48907	-2.37053	0.0300223	0.662952	-3.43366
MIDN	0.892953	8.02697	2.36709	0.0302304	0.666015	-3.43911
PLXND1	-0.32597	6.98964	-2.36654	0.0302636	0.666015	-3.43998
SCAF4	0.838629	5.77028	2.36649	0.0302665	0.666015	-3.44005
APBB1	0.282725	6.7099	2.36584	0.0303061	0.666015	-3.44109
TDRD12	-0.423434	4.76339	-2.3643	0.0303998	0.666015	-3.44352
SELENOW	0.603077	9.69899	2.36422	0.0304046	0.666015	-3.44364
HARS1	0.827849	7.19778	2.36286	0.0304876	0.666015	-3.4458
ENDOV	-0.266112	5.99602	-2.36215	0.0305316	0.666015	-3.44693
MAPK7	0.248318	6.67262	2.36211	0.0305339	0.666015	-3.44699
KRTAP9-2	-0.399019	4.00254	-2.36187	0.0305483	0.666015	-3.44737
KRTAP9-8	-0.399019	4.00254	-2.36187	0.0305483	0.666015	-3.44737
FFAR4	-0.240722	3.23398	-2.36152	0.0305699	0.666015	-3.44792
PMS2P7	0.54987	7.33867	2.36143	0.0305754	0.666015	-3.44806
SGSH	0.37893	6.62155	2.36029	0.0306453	0.666015	-3.44986
DGAT1	0.423643	6.50792	2.36007	0.0306591	0.666015	-3.45022
CHD1L	0.298894	6.49562	2.35939	0.0307011	0.666015	-3.4513
ND6	0.586556	9.04421	2.35798	0.0307879	0.666015	-3.45352
PLAC1	-0.370458	4.98426	-2.35736	0.0308258	0.666015	-3.45449
ST6GALNAC4	-0.750265	4.90443	-2.35664	0.0308706	0.666015	-3.45564
SNRNP200	0.938199	8.35159	2.35587	0.0309182	0.666015	-3.45685
GPR68	0.309837	3.67777	2.35531	0.0309528	0.666015	-3.45773
PPP2R3C	-0.185966	3.65656	-2.35332	0.0310767	0.667631	-3.46088
COG8	0.396825	6.18257	2.34976	0.0312988	0.671328	-3.4665
PDF	0.396825	6.18257	2.34976	0.0312988	0.671328	-3.4665
POLR2A	0.367796	8.38603	2.34904	0.0313443	0.671389	-3.46764
SLC1A5	-0.479732	6.52139	-2.34866	0.0313681	0.671389	-3.46824
PCGF1	-0.430834	6.33187	-2.34862	0.0313707	0.671389	-3.46831
IL1B	-0.378224	7.33074	-2.34813	0.0314013	0.6717	-3.46907
CALM1	0.81664	9.73754	2.34762	0.0314338	0.672133	-3.46989
TRUB2	0.272397	5.51956	2.34588	0.0315432	0.673333	-3.47263
REX1BD	0.339512	5.73206	2.34343	0.0316984	0.674076	-3.47649
RCN2	0.651297	6.89483	2.34187	0.0317974	0.674631	-3.47895
RPS17	0.700427	12.7759	2.34128	0.0318348	0.674899	-3.47987
COL18A1	0.411915	5.14574	2.33942	0.0319534	0.675205	-3.4828
ACAA2	-0.416167	5.26308	-2.33928	0.0319623	0.675205	-3.48302
LINC00639	-0.313265	3.37292	-2.33928	0.0319625	0.675205	-3.48303
GABARAPL1	-0.375921	5.87934	-2.33922	0.0319666	0.675205	-3.48313
KRT31	-0.402603	4.40728	-2.33909	0.0319751	0.675205	-3.48334
VCPIP1	-0.342183	4.17014	-2.33828	0.0320268	0.675205	-3.48461
IBA57	0.385329	4.1756	2.33766	0.0320665	0.675205	-3.48559
GCHFR	0.390407	6.30721	2.33739	0.0320838	0.675205	-3.48601
ATF7IP2	0.313886	6.80467	2.3364	0.0321472	0.67534	-3.48757
PEBP1	0.619702	7.46704	2.33626	0.0321561	0.67534	-3.48778
LIG4	-0.393624	4.57887	-2.33586	0.0321822	0.67534	-3.48842
METTL8	0.67313	5.84282	2.33569	0.032193	0.67534	-3.48869
SOS2	-0.62697	5.71245	-2.33541	0.0322108	0.67534	-3.48912
USP11	0.563575	7.24795	2.335	0.0322371	0.67534	-3.48976
ZNF606-AS1	0.200497	3.87628	2.33496	0.03224	0.67534	-3.48984
ZNF575	0.366692	6.46304	2.33482	0.0322489	0.67534	-3.49005
TLE5	0.773563	7.84688	2.33448	0.0322708	0.675354	-3.49059
EXOC3	0.485882	6.99552	2.33313	0.0323579	0.676288	-3.49271
GIMAP5	0.416479	4.41894	2.33199	0.0324318	0.676382	-3.49451
CD200R1	0.218631	3.2069	2.33114	0.0324872	0.676382	-3.49585
LCMT2	0.410089	6.67979	2.33096	0.0324989	0.676382	-3.49613
TONSL-AS1	-0.510739	4.83166	-2.3303	0.0325416	0.676382	-3.49717
AACS	0.389748	6.37076	2.32851	0.032658	0.676382	-3.49998
DDX60L	-0.434337	4.11571	-2.32844	0.0326625	0.676382	-3.50009
TBC1D22A	0.360214	7.90755	2.32798	0.0326927	0.676382	-3.50081
ZXDC	0.438918	6.58479	2.32742	0.0327295	0.676382	-3.5017
C19orf25	0.374536	5.26443	2.32733	0.0327352	0.676382	-3.50184
CBR4	0.378643	5.36561	2.32698	0.0327583	0.676382	-3.50239
MED15	0.803156	7.25398	2.32579	0.0328363	0.677225	-3.50426
ERLIN2	-0.466774	4.39104	-2.32555	0.032852	0.677294	-3.50464
CR1	-0.719947	4.87019	-2.32476	0.0329037	0.678085	-3.50588
LDLRAP1	0.802327	7.38753	2.32376	0.0329691	0.678085	-3.50744
MKRN2	-0.222655	4.66079	-2.32243	0.0330567	0.678085	-3.50953
TGOLN2	0.604731	7.03783	2.32238	0.0330605	0.678085	-3.50962
ZFP82	0.444488	4.76745	2.32228	0.033067	0.678085	-3.50977
PRPF3	0.95458	6.60247	2.32189	0.0330928	0.678085	-3.51039
DHRS2	-0.412919	5.30301	-2.32177	0.0331008	0.678085	-3.51058
RBM45	0.34166	6.04084	2.32127	0.0331338	0.678085	-3.51136
SNX8	0.279657	3.92446	2.32099	0.033152	0.678085	-3.5118
ETNK2	-0.283741	5.01314	-2.32056	0.0331806	0.678085	-3.51247
LMOD1	-0.333109	4.72225	-2.31976	0.0332339	0.678085	-3.51374
ABCA5	0.383582	4.76088	2.31869	0.0333043	0.678085	-3.5154
SRRM5	-0.327444	4.68801	-2.31705	0.0334135	0.678085	-3.51798
ZNF428	-0.327444	4.68801	-2.31705	0.0334135	0.678085	-3.51798
GASK1B	-0.479433	3.83067	-2.31579	0.0334978	0.678085	-3.51996
RAB28	-0.376587	4.12477	-2.31545	0.0335203	0.678085	-3.52049
COASY	0.491049	7.98916	2.31544	0.0335211	0.678085	-3.5205
DEFB124	-0.334479	3.66022	-2.31501	0.0335502	0.678085	-3.52119
WDR48	0.399419	7.88378	2.31498	0.033552	0.678085	-3.52123
RPL23AP32	0.264495	6.17524	2.31481	0.0335634	0.678085	-3.5215
VARS2	0.451953	7.30633	2.31469	0.0335715	0.678085	-3.52169
HLA-E	0.891169	9.83531	2.31463	0.0335755	0.678085	-3.52178
PIGU	0.464822	5.77991	2.31446	0.0335869	0.678085	-3.52205
INTS5	0.222182	6.72207	2.31439	0.0335913	0.678085	-3.52215
SNAPC1	0.547583	4.81796	2.31417	0.0336064	0.678085	-3.5225
PIP4P2	-0.596167	6.11541	-2.31412	0.0336093	0.678085	-3.52257
GALNT11	0.619378	6.83673	2.31385	0.0336278	0.678085	-3.523
ZNF846	0.20984	3.10924	2.31291	0.0336905	0.678225	-3.52447
GEMIN4	0.458972	5.61558	2.31167	0.0337741	0.678849	-3.52642
ANAPC5	0.888226	8.51831	2.31152	0.0337842	0.678849	-3.52665
GFOD2	-0.344406	6.70961	-2.31035	0.033863	0.679228	-3.52849
ATP6V0A1	-0.268282	6.01972	-2.31009	0.0338805	0.679287	-3.52889
FAM184B	-0.350993	4.80306	-2.3093	0.0339338	0.679389	-3.53013
NMRAL1	0.774236	5.35998	2.30797	0.0340238	0.680165	-3.53221
SEPTIN7-DT	-0.444162	4.77738	-2.30492	0.0342312	0.682252	-3.53699
ABCC10	0.588463	7.76679	2.30398	0.0342957	0.682252	-3.53847
CD19	0.68901	6.8193	2.30357	0.0343233	0.682252	-3.5391
ALDH9A1	0.505288	8.42715	2.30323	0.0343465	0.682252	-3.53963
C19orf53	0.769975	8.40059	2.30314	0.0343527	0.682252	-3.53977
MYO15B	0.39279	6.50609	2.30296	0.0343653	0.682252	-3.54006
VILL	0.371427	5.59621	2.30199	0.0344319	0.682682	-3.54158
BIRC7	-0.3975	5.34026	-2.30139	0.034473	0.682682	-3.54252
VDAC3	-0.403893	5.28783	-2.30106	0.0344951	0.682682	-3.54303
CXXC5	0.664682	7.55279	2.30047	0.0345358	0.682682	-3.54395
ZFP1	0.421657	5.11289	2.29986	0.0345778	0.682682	-3.54491
RLF	0.374351	6.39491	2.29959	0.0345962	0.682682	-3.54533
P2RY12	-0.245113	3.39311	-2.2994	0.0346097	0.682682	-3.54563
ACADVL	0.634856	7.57474	2.29867	0.0346599	0.683132	-3.54677
HCG22	-0.399187	6.41642	-2.29841	0.0346775	0.683132	-3.54717
PPP1R12A	0.723114	7.73348	2.29727	0.0347561	0.68343	-3.54895
MIDEAS	0.446611	6.45685	2.29701	0.0347746	0.68343	-3.54937
PWWP2A	-0.362517	3.54431	-2.29506	0.0349093	0.683667	-3.55241
MSH5	0.293448	4.21956	2.29409	0.0349768	0.683667	-3.55392
MSH5-SAPCD1	0.293448	4.21956	2.29409	0.0349768	0.683667	-3.55392
LINC00689	-0.223833	4.69097	-2.29364	0.0350081	0.683667	-3.55463
LRRC45	-0.304147	4.68551	-2.29362	0.0350095	0.683667	-3.55466
ANGEL2	-0.255435	3.45334	-2.29345	0.0350212	0.683667	-3.55492
PLPPR3	-0.580561	5.21843	-2.29337	0.0350267	0.683667	-3.55504
LOC101929398	-0.378883	5.4087	-2.29293	0.0350579	0.683667	-3.55574
APCDD1L-DT	-0.474223	7.04083	-2.29218	0.0351103	0.683667	-3.55692
PSMC5	0.734998	8.04002	2.29181	0.0351356	0.683667	-3.55748
BOD1	0.321974	6.82634	2.2918	0.0351368	0.683667	-3.55751
MON2	0.539599	7.14081	2.2907	0.0352132	0.684163	-3.55921
GBP2	0.801727	9.71504	2.29067	0.0352156	0.684163	-3.55927
RPL23AP53	-0.429256	3.92922	-2.29027	0.0352435	0.684163	-3.55989
VAPB	0.375191	4.45175	2.28902	0.0353309	0.684762	-3.56184
PHLDB3	0.273807	5.04768	2.28841	0.0353743	0.68505	-3.5628
PBDC1	0.970071	6.30869	2.28804	0.0353997	0.68505	-3.56336
CDH12	-0.208272	3.12911	-2.28759	0.0354313	0.68505	-3.56407
CHKB	0.55441	8.09223	2.28697	0.0354753	0.685375	-3.56504
IDS	-0.347582	3.4112	-2.2864	0.0355152	0.68542	-3.56592
ILKAP	0.492026	6.56385	2.28605	0.0355404	0.685663	-3.56648
ELMO3	0.304673	4.79584	2.28527	0.0355955	0.686243	-3.5677
PHKA2	-0.299051	4.47202	-2.28474	0.0356326	0.686715	-3.56851
HTR1E	-0.408776	4.09921	-2.28398	0.0356868	0.68718	-3.56971
B3GAT3	0.322004	6.61935	2.28387	0.0356944	0.68718	-3.56987
SLC22A24	-0.275137	3.936	-2.28131	0.0358758	0.687323	-3.57386
OR10H1	-0.534456	5.20565	-2.28126	0.0358796	0.687323	-3.57394
KALRN	-0.274238	3.96429	-2.28055	0.0359306	0.687323	-3.57505
ARHGAP23	-0.405825	5.21602	-2.27985	0.03598	0.687323	-3.57613
METTL13	0.415563	6.11697	2.27931	0.0360191	0.687323	-3.57698
TRIM26	0.384545	7.63828	2.27918	0.0360284	0.687323	-3.57719
TMEM44	-0.402012	3.81555	-2.27839	0.0360845	0.687323	-3.57841
LOC105370447	0.525112	7.71603	2.27837	0.0360862	0.687323	-3.57845
SNX6	0.525112	7.71603	2.27837	0.0360862	0.687323	-3.57845
RHBDF1	-0.319474	5.3903	-2.27737	0.0361574	0.687323	-3.57999
ZNF526	0.314395	5.66742	2.27707	0.0361795	0.687323	-3.58047
AP4B1	0.733538	7.29681	2.27658	0.0362141	0.687377	-3.58122
SMYD2	0.341609	5.78839	2.27352	0.0364347	0.689297	-3.58599
INTS11	0.612758	6.89942	2.27298	0.0364739	0.689584	-3.58683
HMGCS1	-0.28931	4.06561	-2.27159	0.0365745	0.690211	-3.58899
AGPAT1	0.286131	7.2958	2.27101	0.0366167	0.690211	-3.5899
TMLHE	-0.195577	3.83388	-2.27086	0.0366271	0.690211	-3.59012
LINC01561	-0.330915	4.55071	-2.26827	0.0368156	0.691399	-3.59415
AR	-0.219299	4.38307	-2.2682	0.0368212	0.691399	-3.59427
DUSP5	-0.636707	6.28194	-2.2672	0.0368937	0.69152	-3.59581
VNN1	-0.920227	3.91128	-2.26684	0.0369205	0.691785	-3.59638
HCP5B	-0.317664	5.06284	-2.26637	0.0369546	0.691916	-3.5971
PRKCQ	0.817262	8.05502	2.26633	0.0369577	0.691916	-3.59717
ATP7B	-0.283052	4.40144	-2.26501	0.0370543	0.692748	-3.59922
SUN1	0.279001	4.38624	2.26492	0.0370607	0.692748	-3.59935
SRARP	-0.414589	5.48088	-2.26428	0.0371079	0.69278	-3.60035
RPL36	0.910467	10.1275	2.26361	0.0371569	0.69278	-3.60139
ANAPC1P2	0.481947	6.91508	2.26338	0.0371738	0.69278	-3.60174
ANAPC1P4	0.481947	6.91508	2.26338	0.0371738	0.69278	-3.60174
TAP2	0.539522	7.04249	2.26338	0.037174	0.69278	-3.60175
NPRL2	0.723552	7.27943	2.26315	0.0371911	0.69278	-3.60211
LRRC43	-0.340467	8.08077	-2.26132	0.0373259	0.693066	-3.60494
TEX9	-0.249144	3.26901	-2.26118	0.0373364	0.693066	-3.60517
GLIS2	-0.37432	5.01555	-2.26027	0.0374037	0.693066	-3.60658
ISG20L2	0.46362	6.81056	2.25851	0.0375345	0.693066	-3.60931
NOPCHAP1	0.305965	6.64045	2.25845	0.0375383	0.693066	-3.60939
DHRS12	-0.285887	5.38214	-2.25815	0.037561	0.693066	-3.60987
LOC107984035	-0.458242	6.39194	-2.25789	0.0375801	0.693066	-3.61027
S1PR2	-0.386131	4.20254	-2.2578	0.0375871	0.693066	-3.61041
EIF3L	0.934993	11.4006	2.25764	0.0375985	0.693066	-3.61065
LRCH3	-0.210879	4.74789	-2.25747	0.0376114	0.693066	-3.61092
EXOSC2	0.356516	6.11046	2.25614	0.0377106	0.693518	-3.61298
SH2D3A	0.278998	4.03329	2.25439	0.0378413	0.694243	-3.61569
NBEAL2	0.316545	4.34673	2.25433	0.037846	0.694243	-3.61579
FABP4	-0.286057	3.52358	-2.25371	0.0378918	0.694243	-3.61674
PAFAH1B2P2	-0.224622	3.23895	-2.25364	0.0378977	0.694243	-3.61686
MYLK2	-0.420661	6.63117	-2.25349	0.0379086	0.694243	-3.61709
PJA1	0.403067	7.03199	2.25254	0.03798	0.694733	-3.61856
GOSR2	-0.296156	5.05104	-2.24973	0.0381913	0.696432	-3.62291
SMC5	0.796087	7.65847	2.24957	0.0382033	0.696432	-3.62316
SIMC1P1	0.552797	5.02534	2.24927	0.0382258	0.696432	-3.62362
ZCCHC17	0.353019	7.57563	2.24909	0.0382395	0.696451	-3.6239
LOC728392	0.807117	7.83549	2.24792	0.0383284	0.697004	-3.62572
CHN2	-0.234459	5.46303	-2.24755	0.0383561	0.697004	-3.62628
PXDN	-0.296282	4.50757	-2.2471	0.0383906	0.697004	-3.62699
H1-2	-0.477541	5.81308	-2.24667	0.0384225	0.697004	-3.62764
BCKDHA	0.35401	7.32802	2.24651	0.0384354	0.697004	-3.6279
TMCC1	-0.41189	5.41047	-2.2464	0.0384437	0.697004	-3.62807
ABCB7	0.513824	6.52214	2.24541	0.0385186	0.697004	-3.6296
SCOC	-0.620343	3.83599	-2.24525	0.0385309	0.697004	-3.62985
CYB5B	-0.291803	5.5379	-2.24498	0.0385513	0.697004	-3.63026
TNFRSF10C	-0.935903	6.13239	-2.2446	0.0385804	0.697004	-3.63085
SKAP1	0.743763	7.56629	2.24318	0.0386883	0.697422	-3.63304
LDLR	-0.441918	5.01312	-2.24266	0.0387284	0.697456	-3.63385
NSUN6	0.323289	6.58912	2.24149	0.0388179	0.697746	-3.63566
ABHD14A	0.438155	5.87768	2.24003	0.0389299	0.697746	-3.63792
LOC101928937	-0.285827	4.7081	-2.23974	0.038952	0.697746	-3.63836
TMEM214	0.394671	7.00692	2.23944	0.0389754	0.697746	-3.63883
PSMD13	0.740884	7.43417	2.23836	0.0390579	0.697746	-3.64049
CHMP7	0.81849	8.26767	2.23807	0.039081	0.697746	-3.64095
SRSF5	0.863421	10.2464	2.23799	0.0390867	0.697746	-3.64106
BOLA2	0.421467	7.88988	2.23759	0.0391173	0.697746	-3.64168
BOLA2B	0.421467	7.88988	2.23759	0.0391173	0.697746	-3.64168
CYP2C18	-0.211542	3.89469	-2.23749	0.0391254	0.697746	-3.64184
YLPM1	0.429549	6.70452	2.23741	0.0391311	0.697746	-3.64195
KIFC2	0.277108	4.65642	2.23623	0.0392224	0.69855	-3.64378
TMEM191A	0.362808	5.86808	2.23468	0.039343	0.699008	-3.64618
CATSPERG	0.196861	4.71396	2.23449	0.0393577	0.699008	-3.64647
BAIAP3	0.412795	5.75389	2.2337	0.0394187	0.699008	-3.64768
ING3	0.704476	7.49028	2.23369	0.0394198	0.699008	-3.64771
JMJD7-PLA2G4B	0.31109	6.62485	2.23363	0.0394239	0.699008	-3.64779
PLA2G4B	0.31109	6.62485	2.23363	0.0394239	0.699008	-3.64779
RAB1B	0.289178	7.96714	2.23323	0.0394554	0.699008	-3.64841
ASAP1	-0.929981	6.02963	-2.23316	0.0394605	0.699008	-3.64851
CRKL	-0.298968	5.00444	-2.23309	0.0394666	0.699008	-3.64864
TACO1	0.319285	6.16026	2.23217	0.0395375	0.699358	-3.65004
NALF1	-0.343765	4.17485	-2.23215	0.0395397	0.699358	-3.65008
TAF11	0.341191	6.20618	2.23175	0.0395707	0.699358	-3.6507
ARMH3	-0.2364	4.78047	-2.23149	0.0395906	0.699358	-3.65109
MNT	0.696767	7.84888	2.23106	0.0396244	0.699358	-3.65176
AMIGO1	0.35855	5.98511	2.23099	0.0396296	0.699358	-3.65186
RNF157-AS1	0.307653	3.89404	2.23097	0.0396315	0.699358	-3.6519
NLRC5	0.839796	9.75182	2.22933	0.0397598	0.699358	-3.65443
DESI2	-0.270161	5.65372	-2.22932	0.0397609	0.699358	-3.65445
SLC35D1	0.726482	7.21803	2.22904	0.0397822	0.699358	-3.65487
GTF3A	0.868722	9.5212	2.22874	0.0398062	0.699358	-3.65534
SYF2	0.410834	5.31167	2.22757	0.0398974	0.699414	-3.65713
NCKAP5-AS1	-0.366637	3.92573	-2.22735	0.0399153	0.699414	-3.65748
KDM7A-DT	-0.648295	5.33752	-2.227	0.0399425	0.699414	-3.65802
TMEM79	0.329061	5.13425	2.22689	0.0399514	0.699414	-3.65819
QARS1	0.911219	9.02033	2.22672	0.0399649	0.699414	-3.65845
ADARB1	0.798638	5.85858	2.22627	0.0399998	0.699414	-3.65914
MT2A	0.462858	9.71043	2.2257	0.040045	0.699507	-3.66002
MKNK2	0.510058	10.7956	2.22532	0.0400746	0.699507	-3.6606
GSEC	-0.48191	5.16792	-2.22521	0.0400834	0.699507	-3.66077
PLEKHJ1	0.199179	7.33288	2.225	0.0401004	0.699507	-3.6611
CACYBP	0.67018	7.84938	2.22489	0.0401089	0.699507	-3.66127
TMBIM4	-0.443366	4.2675	-2.22256	0.0402929	0.701395	-3.66485
SF3A2	0.738604	6.00377	2.22234	0.040311	0.701395	-3.6652
OR7E24	-0.237554	3.48231	-2.22172	0.04036	0.701395	-3.66615
FLVCR1-DT	0.482641	5.89664	2.22068	0.0404426	0.701395	-3.66775
VEGFB	0.402153	4.74639	2.21967	0.040523	0.701395	-3.6693
HIRIP3	0.294848	5.76958	2.21941	0.040544	0.701395	-3.66971
MRPL58	0.455459	5.50626	2.2185	0.0406164	0.701395	-3.6711
SHISA5	0.518131	9.00482	2.21796	0.0406593	0.701395	-3.67193
MINDY2-DT	-0.315656	4.56452	-2.21705	0.0407325	0.701395	-3.67334
NPLOC4	0.345558	7.70482	2.21678	0.0407539	0.701395	-3.67375
ZNF573	0.85952	5.32131	2.21595	0.0408205	0.701395	-3.67502
LAS1L	0.440035	7.62621	2.21566	0.0408438	0.701395	-3.67547
INHBC	-0.337888	5.72972	-2.21535	0.0408685	0.701395	-3.67594
SARS2	0.311799	5.98413	2.21521	0.0408803	0.701395	-3.67617
CUEDC2	0.470319	7.44848	2.21518	0.0408822	0.701395	-3.6762
YJEFN3	-0.274258	4.01412	-2.21518	0.0408823	0.701395	-3.67621
NICOL1	0.760977	7.57818	2.21417	0.0409634	0.701395	-3.67775
KIR3DL2	-0.594014	5.53106	-2.21388	0.0409873	0.701395	-3.67821
ATP8B2	-0.401466	5.99486	-2.21365	0.0410051	0.701395	-3.67855
CERS5	0.299179	7.65329	2.21363	0.0410068	0.701395	-3.67858
PHKG2	-0.386431	3.79706	-2.21347	0.0410201	0.701395	-3.67884
NEU2	-0.254023	4.90432	-2.21333	0.0410316	0.701395	-3.67906
BBLN	0.672147	7.74997	2.21262	0.0410886	0.701395	-3.68014
GREP1	-0.40771	3.81244	-2.21217	0.0411248	0.701395	-3.68083
SLC25A25	0.296636	6.58095	2.21169	0.0411641	0.701395	-3.68158
VPS33B	0.317817	6.1006	2.21152	0.0411776	0.701395	-3.68183
LINC01191	-0.404987	4.0128	-2.21105	0.0412154	0.701395	-3.68255
MTERF4	0.947446	6.71799	2.21077	0.0412385	0.701395	-3.68299
CENPB	0.409155	6.05007	2.21033	0.0412739	0.701395	-3.68366
EIF4B	0.734843	9.73893	2.21027	0.0412784	0.701395	-3.68374
BGLT3	-0.357284	6.0681	-2.20999	0.0413011	0.701395	-3.68417
NDUFS6	0.600522	8.23167	2.20957	0.0413357	0.701395	-3.68483
PDCD2L	0.325359	5.45864	2.20945	0.0413456	0.701395	-3.68501
PDGFRL	-0.44197	3.58151	-2.20916	0.0413685	0.701395	-3.68545
CEP41	-0.402243	4.69105	-2.20882	0.0413967	0.701395	-3.68598
NOP2	0.431292	7.57112	2.20798	0.0414646	0.701395	-3.68726
RHAG	-0.846528	3.16999	-2.20786	0.0414748	0.701395	-3.68745
RNF185-AS1	-0.387827	4.52035	-2.20736	0.0415156	0.701395	-3.68822
NAP1L1	0.363359	4.30552	2.2072	0.0415282	0.701395	-3.68846
NUDT1	0.343	6.22161	2.20718	0.0415301	0.701395	-3.68849
PIK3R1	0.947417	8.08907	2.20713	0.0415339	0.701395	-3.68857
ERCC1	0.436836	6.61696	2.20704	0.0415417	0.701395	-3.68871
TENT5A	0.839495	8.30305	2.20612	0.0416168	0.701395	-3.69012
SNHG15	0.321207	7.08709	2.20458	0.0417424	0.701395	-3.69248
ATP6V1E2	0.214628	6.1118	2.20438	0.0417587	0.701395	-3.69278
SIRT7	0.537845	6.87519	2.20431	0.0417644	0.701395	-3.69289
JPX	0.72188	5.0783	2.20339	0.0418402	0.701395	-3.69431
CCDC137	0.532955	5.35743	2.20319	0.0418568	0.701395	-3.69462
SLC22A31	-0.505486	5.68397	-2.20313	0.0418615	0.701395	-3.6947
MRPL20	0.85892	8.26516	2.20282	0.0418873	0.701395	-3.69519
CSNK2A2	0.400119	6.2198	2.20253	0.0419105	0.701395	-3.69562
PRRC2C	0.78825	7.52147	2.20207	0.041949	0.701476	-3.69633
C1QTNF5	-0.373696	6.13708	-2.20185	0.0419666	0.701476	-3.69666
MFRP	-0.373696	6.13708	-2.20185	0.0419666	0.701476	-3.69666
SERTAD4	-0.336686	4.2256	-2.20125	0.042016	0.701524	-3.69758
LSG1	0.508224	6.61983	2.201	0.042037	0.701524	-3.69797
IQSEC1	0.495411	7.74846	2.20048	0.0420794	0.701524	-3.69876
UCP3	0.270975	4.13783	2.20028	0.0420961	0.701524	-3.69907
ZNF44	-0.250208	3.55309	-2.19945	0.0421645	0.701658	-3.70034
KPNB1	0.904728	9.29026	2.19837	0.0422541	0.701658	-3.702
CPA4	-0.484791	5.31726	-2.19826	0.0422632	0.701658	-3.70216
GPATCH3	0.213558	6.72842	2.19808	0.0422779	0.701658	-3.70244
NF1	-0.329483	5.07794	-2.19683	0.0423816	0.702576	-3.70435
FNDC1-AS1	-0.190708	3.25607	-2.19604	0.0424479	0.702628	-3.70557
PDZRN4	-0.297016	3.24208	-2.19589	0.0424597	0.702628	-3.70579
NOP53	0.804988	12.7125	2.19493	0.0425403	0.703313	-3.70727
SLC2A3	-0.644691	8.32919	-2.19433	0.0425897	0.703335	-3.70817
XRN1	-0.276713	3.53227	-2.19364	0.0426474	0.703335	-3.70923
AGAP5	0.267063	7.62854	2.19242	0.0427498	0.703777	-3.7111
AGAP9	0.267063	7.62854	2.19242	0.0427498	0.703777	-3.7111
ADCK5	0.300076	5.6074	2.19234	0.0427563	0.703777	-3.71122
IRF7	0.721918	6.92345	2.19165	0.0428143	0.703777	-3.71228
JAZF1-AS1	-0.217539	3.34493	-2.19147	0.0428294	0.703777	-3.71255
ZNF862	0.423215	7.4818	2.19126	0.0428472	0.703777	-3.71288
DDX39A	0.902734	7.75628	2.19068	0.0428958	0.703777	-3.71376
NR5A1	-0.492575	4.16265	-2.1904	0.042919	0.703777	-3.71419
HOXC6	-0.464493	4.256	-2.19034	0.0429244	0.703777	-3.71428
UCK1	0.314315	7.12844	2.18979	0.0429703	0.703777	-3.71512
ESF1	0.647823	6.88235	2.18965	0.0429824	0.703777	-3.71534
GPD2	-0.207388	3.62667	-2.18943	0.0430005	0.703777	-3.71567
TSPAN13	0.996677	6.54172	2.1892	0.0430198	0.703777	-3.71602
RPL13A	0.721929	12.2719	2.189	0.0430368	0.703777	-3.71633
INTS6	-0.256239	3.47221	-2.18861	0.0430697	0.703777	-3.71692
DDX51	0.283635	5.39917	2.18773	0.0431441	0.704071	-3.71827
PRAG1	0.743785	6.03172	2.1874	0.043172	0.704071	-3.71877
EMILIN2	-0.197916	5.44871	-2.18696	0.0432093	0.704071	-3.71945
ATP6V1A	-0.988823	6.265	-2.18681	0.0432222	0.704071	-3.71968
MAGEL2	-0.34369	4.34113	-2.18607	0.0432842	0.704071	-3.7208
HAND2	-0.31071	3.95193	-2.18586	0.0433023	0.704071	-3.72112
ETAA1	0.491675	5.12694	2.18555	0.0433284	0.704071	-3.72159
IGFBP2	-0.516594	4.12452	-2.18522	0.0433566	0.704071	-3.7221
TMEM234	-0.25468	6.12153	-2.18491	0.043383	0.704071	-3.72258
LOC729732	-0.493169	3.93635	-2.18483	0.0433895	0.704071	-3.72269
CFAP36	0.44985	5.40444	2.18392	0.0434671	0.704071	-3.72409
DKFZP586I1420	0.743808	8.05743	2.18367	0.0434881	0.704071	-3.72447
SLC16A8	-0.266514	4.9906	-2.18352	0.0435007	0.704071	-3.72469
ZNF622	0.385127	6.99001	2.18351	0.0435022	0.704071	-3.72472
NUB1	0.302811	4.53789	2.18294	0.0435507	0.704071	-3.72559
FIGNL1	0.20202	3.8483	2.18182	0.0436456	0.704071	-3.72728
NEFH	0.288249	4.58858	2.18149	0.0436745	0.704071	-3.7278
GHET1	-0.317878	3.86995	-2.18137	0.0436847	0.704071	-3.72798
CD276	-0.325227	4.23243	-2.17943	0.0438506	0.704071	-3.73094
AATK	-0.403757	7.63507	-2.17895	0.0438914	0.704071	-3.73167
NXT1	0.355108	6.62508	2.17855	0.0439258	0.704071	-3.73228
IFT88	0.250442	5.95131	2.1784	0.0439386	0.704071	-3.7325
GPATCH2L	-0.271517	4.39891	-2.17789	0.0439822	0.704071	-3.73328
RSRC1	-0.342848	4.12109	-2.17777	0.0439926	0.704071	-3.73346
ATP5ME	0.571177	7.9433	2.17776	0.043994	0.704071	-3.73349
LOC101928107	-0.362649	4.08884	-2.17749	0.0440174	0.704071	-3.7339
LOC102723701	-0.294081	4.75707	-2.17747	0.0440186	0.704071	-3.73392
PPP1R16A	0.442173	4.80896	2.17722	0.0440405	0.704071	-3.73431
OFD1	0.645646	7.73358	2.17696	0.0440628	0.704071	-3.7347
CTBS	-0.679695	7.13165	-2.17688	0.0440698	0.704071	-3.73483
ZNF784	0.304923	5.6487	2.17677	0.0440787	0.704071	-3.73499
PLCG1	0.512277	7.97407	2.17658	0.044095	0.704071	-3.73528
VTI1A	0.601791	6.58552	2.1758	0.0441627	0.704071	-3.73647
CLIP2	0.395152	5.0033	2.17485	0.0442449	0.704071	-3.73792
TCL1B	-0.369118	5.7041	-2.17477	0.0442513	0.704071	-3.73803
HDAC5	0.368418	6.53261	2.17464	0.0442624	0.704071	-3.73823
TNFRSF10A-DT	-0.389039	4.4583	-2.1745	0.0442747	0.704071	-3.73845
BAIAP2L1	-0.317953	4.22687	-2.17442	0.0442821	0.704071	-3.73858
KCNC1	0.279597	4.98819	2.1742	0.0443009	0.704071	-3.73891
RAMP1	-0.367027	5.52012	-2.1741	0.0443096	0.704071	-3.73906
ALOX12P2	-0.33864	6.07772	-2.17408	0.0443111	0.704071	-3.73909
UBB	-0.509174	12.5322	-2.17346	0.0443649	0.70428	-3.74003
PLK5	-0.253972	6.26343	-2.17339	0.0443713	0.70428	-3.74015
LOC101927410	-0.37746	3.99452	-2.17248	0.0444503	0.704458	-3.74153
ADORA2B	-0.453513	4.4308	-2.1721	0.0444831	0.704458	-3.74211
PHF5A	0.616752	6.57103	2.17183	0.0445067	0.704458	-3.74252
STAT6	0.657009	9.59288	2.17166	0.0445214	0.704458	-3.74278
RAD21	0.598595	7.8725	2.17117	0.0445639	0.704458	-3.74352
HMCN2	-0.300168	4.96293	-2.17087	0.0445897	0.704458	-3.74397
LINC02210	-0.486421	5.23968	-2.17087	0.0445898	0.704458	-3.74398
STX17-DT	-0.905985	9.66554	-2.17083	0.0445931	0.704458	-3.74403
CD160	0.794367	7.14077	2.17035	0.0446348	0.704506	-3.74476
RPL4	0.968533	11.4572	2.17006	0.0446605	0.704544	-3.74521
NFIX	-0.397581	4.70868	-2.16894	0.0447584	0.705409	-3.74692
ANK1	-0.825894	4.03526	-2.16866	0.0447823	0.705409	-3.74733
FANCG	0.28086	6.15045	2.16715	0.0449153	0.70606	-3.74964
LOC102723655	-0.304491	5.95422	-2.16655	0.0449672	0.70606	-3.75054
LOC102723713	-0.304491	5.95422	-2.16655	0.0449672	0.70606	-3.75054
TP53TG3	-0.304491	5.95422	-2.16655	0.0449672	0.70606	-3.75054
TP53TG3B	-0.304491	5.95422	-2.16655	0.0449672	0.70606	-3.75054
TP53TG3C	-0.304491	5.95422	-2.16655	0.0449672	0.70606	-3.75054
TP53TG3D	-0.304491	5.95422	-2.16655	0.0449672	0.70606	-3.75054
TP53TG3E	-0.304491	5.95422	-2.16655	0.0449672	0.70606	-3.75054
TP53TG3F	-0.304491	5.95422	-2.16655	0.0449672	0.70606	-3.75054
THAP11	0.754984	7.86745	2.16651	0.0449706	0.70606	-3.7506
SEMA4F	-0.376755	5.00621	-2.16633	0.0449865	0.70606	-3.75088
ADSS1	0.249012	4.67824	2.16622	0.0449965	0.70606	-3.75105
TAAR2	-0.342662	3.98175	-2.16546	0.0450629	0.706158	-3.7522
IGKV1-37	0.360941	6.62755	2.16536	0.0450724	0.706158	-3.75236
IGKV1D-37	0.360941	6.62755	2.16536	0.0450724	0.706158	-3.75236
HNRNPD-DT	0.334971	3.86405	2.16532	0.0450753	0.706158	-3.75241
CTB-49A3.2	-0.314023	4.45071	-2.16422	0.0451721	0.706524	-3.75409
KIF4A	-0.297632	4.64524	-2.16418	0.0451762	0.706524	-3.75416
TMEM179	-0.398669	4.69502	-2.1632	0.0452621	0.707463	-3.75564
CTDSPL2	-0.265968	3.44482	-2.16248	0.0453255	0.707471	-3.75673
MYL3	-0.414722	5.94688	-2.16179	0.0453866	0.707471	-3.75778
PHKG1	0.327602	5.30197	2.16118	0.0454407	0.707471	-3.7587
CCDC43	0.637693	5.87302	2.16074	0.04548	0.707471	-3.75938
RBKS	-0.255121	6.25588	-2.15985	0.0455591	0.708024	-3.76073
BCL2L2-PABPN1	0.76604	8.6797	2.15961	0.0455805	0.708024	-3.7611
PABPN1	0.76604	8.6797	2.15961	0.0455805	0.708024	-3.7611
FRMD8	-0.217358	6.19645	-2.15958	0.0455829	0.708024	-3.76114
MORC2	0.760644	6.50008	2.15902	0.0456325	0.708294	-3.76198
ZNF263	0.436165	7.06713	2.15863	0.0456674	0.708294	-3.76258
NDUFS5	0.827909	9.17731	2.1585	0.045679	0.708294	-3.76278
SRPK1	-0.332209	6.50098	-2.15832	0.0456945	0.708294	-3.76304
TOX2	0.214986	3.22487	2.15822	0.0457039	0.708294	-3.7632
RNASEH2A	0.358839	5.45254	2.15764	0.0457556	0.708433	-3.76408
DUSP22	0.669525	8.63563	2.15754	0.0457641	0.708433	-3.76423
SCARB2	-0.608684	6.16382	-2.15754	0.0457647	0.708433	-3.76424
ZDHHC23	0.288932	4.46559	2.15653	0.0458548	0.709099	-3.76577
ZRANB3	-0.385785	3.85206	-2.15583	0.0459175	0.709212	-3.76683
PLAAT4	0.831132	8.18143	2.15543	0.0459528	0.709212	-3.76743
PI4KAP1	0.945793	8.16429	2.15538	0.045957	0.709212	-3.7675
PI4KAP2	0.945793	8.16429	2.15538	0.045957	0.709212	-3.7675
MZT2A	0.559081	8.02168	2.15496	0.0459954	0.709593	-3.76815
SPCS3	-0.438753	4.62561	-2.15432	0.0460523	0.709742	-3.76912
SMARCAL1	0.376612	6.29905	2.15364	0.0461132	0.709742	-3.77014
SIGLEC5	-0.546226	8.55661	-2.153	0.0461706	0.709742	-3.77111
TSFM	-0.237474	7.21443	-2.15282	0.046187	0.709742	-3.77139
NQO1	-0.390462	5.32076	-2.15278	0.0461907	0.709742	-3.77145
SMO	-0.385345	5.53361	-2.15276	0.0461925	0.709742	-3.77148
MRPL33	0.523883	8.79504	2.14988	0.0464519	0.709742	-3.77584
RNF213	0.821014	9.41018	2.14896	0.0465352	0.709742	-3.77723
SFT2D1	-0.384543	6.08871	-2.14811	0.0466122	0.709742	-3.77852
FREM1	-0.388363	3.84543	-2.14781	0.0466394	0.709742	-3.77898
PI4KB	0.350877	8.02132	2.1475	0.0466676	0.709742	-3.77945
SCFD2	0.427752	7.15051	2.14701	0.0467126	0.709742	-3.7802
ADA	0.486317	6.95274	2.14697	0.0467157	0.709742	-3.78025
GHDC	0.263788	6.07619	2.1469	0.0467221	0.709742	-3.78035
EVX1	-0.509872	5.20184	-2.14685	0.0467268	0.709742	-3.78043
NOL8	0.760636	6.84241	2.14684	0.0467275	0.709742	-3.78044
RPL21	0.436476	12.9727	2.14577	0.046825	0.709742	-3.78207
RPL21P28	0.436476	12.9727	2.14577	0.046825	0.709742	-3.78207
ITGB6	-0.190631	3.14287	-2.14559	0.0468415	0.709742	-3.78234
LINC02478	-0.190631	3.14287	-2.14559	0.0468415	0.709742	-3.78234
ZBTB25	0.395928	5.45103	2.14518	0.0468786	0.709742	-3.78296
SHB	-0.25003	4.27229	-2.14469	0.0469235	0.709742	-3.7837
DGCR6	0.46874	7.01139	2.14467	0.0469256	0.709742	-3.78374
DGCR6L	0.46874	7.01139	2.14467	0.0469256	0.709742	-3.78374
TEPSIN	0.366125	6.27228	2.14466	0.0469258	0.709742	-3.78374
EIF3G	0.716014	9.43078	2.14457	0.0469345	0.709742	-3.78388
PBK	-0.224968	3.19241	-2.14381	0.0470035	0.709742	-3.78503
WHAMM	0.540162	6.3811	2.14355	0.0470277	0.709742	-3.78543
RPUSD4	0.607701	7.25922	2.14341	0.0470404	0.709742	-3.78564
CEP250	0.228829	6.55761	2.14327	0.0470536	0.709742	-3.78585
MIRLET7D	0.282381	6.09048	2.14322	0.0470576	0.709742	-3.78592
CTSL	-0.370623	6.20353	-2.14275	0.047101	0.709742	-3.78664
PMF1	0.324973	7.09392	2.14271	0.0471046	0.709742	-3.7867
TRAPPC6A	0.722973	7.72801	2.14259	0.0471155	0.709742	-3.78688
ASB1	0.339915	6.13089	2.1425	0.0471232	0.709742	-3.78701
CISD2	-0.958282	5.3733	-2.14242	0.0471314	0.709742	-3.78714
HMGCR	-0.784779	5.33474	-2.14239	0.0471334	0.709742	-3.78717
ADAM8	-0.333336	5.14491	-2.14235	0.0471378	0.709742	-3.78725
STAG3L1	0.475192	5.95716	2.14191	0.0471779	0.709742	-3.78791
STAG3L3	0.475192	5.95716	2.14191	0.0471779	0.709742	-3.78791
WAC-AS1	0.541452	7.71797	2.14171	0.0471961	0.709742	-3.78821
RWDD1	0.489548	8.04029	2.14036	0.0473197	0.709742	-3.79024
SOX8	0.374496	4.24928	2.14015	0.0473397	0.709742	-3.79057
CYBRD1	-0.666885	4.87568	-2.13997	0.0473559	0.709742	-3.79084
DYNLL2	0.518776	7.92982	2.13976	0.0473752	0.709742	-3.79115
ADRB2	0.706716	7.82471	2.13947	0.0474021	0.709742	-3.7916
UCMA	-0.262076	4.58436	-2.13818	0.0475205	0.709742	-3.79353
TAS2R38	-0.311024	5.29713	-2.13789	0.047548	0.709742	-3.79398
PLEK2	-0.543848	6.91806	-2.13757	0.0475769	0.709742	-3.79446
IL22	-0.306253	4.8577	-2.13743	0.0475906	0.709742	-3.79468
GPR45	-0.218021	3.95306	-2.13664	0.0476635	0.709742	-3.79587
EHHADH	-0.180751	3.19784	-2.13658	0.0476691	0.709742	-3.79596
NFATC1	-0.413342	6.02154	-2.13591	0.0477312	0.709742	-3.79697
MBD3L2	-0.44993	5.02951	-2.1359	0.0477318	0.709742	-3.79698
CYP11B2	-0.495231	6.28079	-2.13561	0.047759	0.709742	-3.79743
AKAP10	-0.27781	4.25776	-2.13502	0.0478131	0.709963	-3.79831
ZACN	-0.317694	5.00692	-2.13378	0.0479289	0.709963	-3.80019
DCC	-0.335462	4.06467	-2.13315	0.0479869	0.709963	-3.80113
XGY2	-0.292617	3.63625	-2.13286	0.0480142	0.709963	-3.80157
CDK2AP2	0.502611	6.38613	2.13105	0.0481828	0.709963	-3.80429
UGT2B28	-0.442311	4.6265	-2.13093	0.0481942	0.709963	-3.80448
BRD10	0.70345	7.47714	2.13051	0.0482336	0.709963	-3.80511
BAZ2B-AS1	-0.410298	4.75849	-2.13035	0.0482489	0.709963	-3.80536
CEP57	0.830558	5.52386	2.12979	0.0483008	0.709963	-3.80619
PLEKHH1	0.403563	4.79354	2.12959	0.04832	0.709963	-3.8065
PLCB1	0.193662	3.40675	2.12929	0.0483479	0.709963	-3.80695
LINC00626	-0.207619	3.61734	-2.12876	0.0483981	0.709963	-3.80776
LINC02363	-0.327932	4.46431	-2.12874	0.0483993	0.709963	-3.80778
NBAS	0.463397	6.59124	2.12855	0.0484171	0.709963	-3.80806
PTPRA	0.742337	7.01197	2.12806	0.0484636	0.709963	-3.80881
ALMS1	0.305502	5.41059	2.12804	0.0484655	0.709963	-3.80884
MAGI3	-0.298163	4.28723	-2.12735	0.0485305	0.709963	-3.80988
PENK	-0.24867	4.5485	-2.12709	0.0485542	0.709963	-3.81026
ACTN4	0.52467	8.55285	2.12694	0.0485686	0.709963	-3.81049
MFSD10	0.49225	6.30829	2.12648	0.0486118	0.709963	-3.81118
NPR1	-0.42514	6.41349	-2.12641	0.0486188	0.709963	-3.81129
METTL1	-0.229422	6.12052	-2.12636	0.0486231	0.709963	-3.81136
ZNF137P	0.340251	4.85428	2.12577	0.0486788	0.709963	-3.81225
FGL1	-0.414374	5.38888	-2.12496	0.0487553	0.709963	-3.81347
SEMA6B	-0.452522	5.93503	-2.12433	0.0488148	0.709963	-3.81442
CLECL1P	-0.299703	3.32209	-2.12412	0.0488347	0.709963	-3.81474
ACTC1	-0.263708	6.16357	-2.12389	0.0488565	0.709963	-3.81508
SLC39A3	0.316531	7.16797	2.12378	0.0488667	0.709963	-3.81525
NLRP13	-0.264608	4.5702	-2.12363	0.0488817	0.709963	-3.81548
DOCK7	0.320975	4.62684	2.12338	0.0489053	0.709963	-3.81586
RPS21	0.765956	12.4228	2.12301	0.0489397	0.709963	-3.8164
PACS1	0.367367	5.46288	2.12267	0.0489721	0.709963	-3.81692
HHIPL1	-0.377903	4.24891	-2.12255	0.0489833	0.709963	-3.8171
ANO1	-0.384682	4.64448	-2.12135	0.0490981	0.710746	-3.81891
ARMCX1	-0.186817	3.32067	-2.12121	0.0491107	0.710746	-3.81911
SPG7	0.576881	6.42344	2.12112	0.0491193	0.710746	-3.81925
IKBKE	0.405362	6.46648	2.12058	0.0491715	0.711034	-3.82007
MRM2	0.718754	6.54249	2.1193	0.049293	0.71135	-3.82199
PLXNC1	-0.815239	5.84493	-2.11929	0.0492944	0.71135	-3.82201
DEAF1	0.436743	5.68338	2.11902	0.0493199	0.71135	-3.82241
MCAM	-0.328757	5.5905	-2.11792	0.0494251	0.71135	-3.82407
MDN1	0.384022	3.74278	2.11755	0.0494605	0.71135	-3.82462
LANCL2	0.321973	5.43168	2.11751	0.0494642	0.71135	-3.82468
LOC100130872	0.401039	6.86382	2.1173	0.0494845	0.71135	-3.825
AFG3L1P	0.714829	5.74423	2.11709	0.0495041	0.71135	-3.82531
EXOC6	-0.647296	6.39357	-2.11616	0.0495938	0.71135	-3.82671
TSPOAP1	0.441257	6.17354	2.11611	0.0495986	0.71135	-3.82679
C10orf95	-0.393651	5.52863	-2.11559	0.0496488	0.71135	-3.82757
ATP9A	-0.52402	4.95551	-2.11423	0.049779	0.71135	-3.82961
PROSER3	0.301159	5.2374	2.11404	0.0497978	0.71135	-3.8299
ACRV1	-0.242036	5.12694	-2.11402	0.049799	0.71135	-3.82992
CCDC134	-0.392049	4.76597	-2.11402	0.0497991	0.71135	-3.82992
WDR24	0.283773	5.17573	2.11398	0.0498034	0.71135	-3.82999
TSPAN7	-0.503819	4.09259	-2.11335	0.0498638	0.71135	-3.83093
DRD2	-0.334061	5.58707	-2.11328	0.0498707	0.71135	-3.83104
MORC2-AS1	-0.312672	7.22265	-2.11293	0.0499042	0.71135	-3.83156
ZNF593	0.309	6.27796	2.11283	0.0499139	0.71135	-3.83171
PPOX	0.303201	6.2678	2.11283	0.0499146	0.71135	-3.83172
NRAS	-0.651729	5.38608	-2.11241	0.0499549	0.71135	-3.83235
SNHG12	0.57241	7.10032	2.11214	0.0499803	0.71135	-3.83274
PFKFB4	-0.219155	6.20564	-2.11209	0.0499859	0.71135	-3.83283
LRTM2	-0.485779	4.74554	-2.11181	0.0500122	0.71135	-3.83324
STEAP2	-0.300888	4.53694	-2.11163	0.0500298	0.711412	-3.83351
LOC100132356	-0.253943	3.68581	-2.11129	0.0500627	0.711496	-3.83402
LOC105370792	0.577345	4.81767	2.1102	0.050169	0.712094	-3.83566
MLEC	0.610944	7.87757	2.10923	0.0502626	0.712841	-3.83711
UBAP1	-0.33292	7.65984	-2.10913	0.0502722	0.712841	-3.83726
LAMA1	-0.291219	4.24222	-2.10804	0.0503788	0.712841	-3.8389
FBXO11	0.668659	8.42015	2.10755	0.0504264	0.712841	-3.83963
SKAP2	-0.999731	6.06817	-2.10747	0.0504341	0.712841	-3.83975
EPN1	-0.516913	6.15891	-2.10728	0.0504529	0.712841	-3.84004
TAF10	0.538588	9.1367	2.10725	0.0504553	0.712841	-3.84008
UBE2E2-DT	-0.287929	4.18307	-2.10668	0.0505115	0.712841	-3.84094
TMEM92-AS1	-0.434254	5.03985	-2.10643	0.0505354	0.712841	-3.84131
LINC02622	-0.542798	4.70768	-2.10643	0.0505355	0.712841	-3.84131
RPL32	0.548081	13.1927	2.1053	0.0506465	0.712958	-3.84301
GPR84	-0.794801	4.70574	-2.10433	0.0507411	0.713123	-3.84446
ZNF770	-0.337922	3.91196	-2.1043	0.0507442	0.713123	-3.84451
FKBP2	0.249786	7.22096	2.10335	0.0508375	0.713516	-3.84593
OXNAD1	0.851186	7.13556	2.103	0.0508714	0.713516	-3.84645
KLHL7	-0.224044	3.22195	-2.10224	0.0509465	0.713516	-3.84759
SCT	-0.36124	4.38344	-2.10177	0.0509927	0.713516	-3.8483
TPPP	-0.372879	5.86344	-2.10151	0.0510178	0.713516	-3.84868
CCM2	0.571575	7.77049	2.10118	0.0510502	0.713516	-3.84917
RABIF	0.186996	6.2403	2.10106	0.0510624	0.713516	-3.84935
U2SURP	0.878597	7.88743	2.10093	0.0510749	0.713516	-3.84954
PDLIM2	0.587046	7.71425	2.1009	0.0510782	0.713516	-3.84959
CDRT15	-0.403032	4.92458	-2.10058	0.0511093	0.713607	-3.85007
LOC101928143	-0.437256	5.61624	-2.09984	0.0511824	0.713748	-3.85117
NUMB	-0.437256	5.61624	-2.09984	0.0511824	0.713748	-3.85117
DLGAP1-AS3	-0.335385	3.91184	-2.09955	0.0512112	0.713748	-3.85161
LINC00244	-0.311376	4.17524	-2.09935	0.051231	0.713748	-3.85191
SCYL2	-0.595379	4.72458	-2.09909	0.0512567	0.713748	-3.8523
KDELR1	0.392392	9.0336	2.09897	0.0512687	0.713748	-3.85248
TP53TG5	-0.440208	5.43806	-2.09766	0.0513987	0.713748	-3.85444
ESYT1	0.737196	8.3973	2.0973	0.0514347	0.713748	-3.85499
SNW1	0.578256	9.09384	2.09717	0.0514476	0.713748	-3.85518
XYLT2	-0.372031	3.4139	-2.09714	0.0514504	0.713748	-3.85522
CROCC	0.268757	5.83525	2.09704	0.0514603	0.713748	-3.85537
USP21	0.282763	6.22021	2.09551	0.0516118	0.714259	-3.85765
IDI2-AS1	-0.281631	4.10951	-2.09433	0.0517298	0.714259	-3.85942
SCO2	0.831075	7.3734	2.09374	0.0517887	0.714259	-3.8603
PDZK1IP1	-0.782013	5.48218	-2.09357	0.0518061	0.714259	-3.86056
SLC12A5	0.396827	5.08201	2.09305	0.0518578	0.714259	-3.86134
GEM	0.296133	3.7606	2.09302	0.051861	0.714259	-3.86138
PPP4R1L	-0.189281	3.73613	-2.09272	0.051891	0.714259	-3.86183
CYTL1	-0.177111	4.39837	-2.09222	0.0519408	0.714259	-3.86258
BAG5	0.434377	4.42456	2.09183	0.0519795	0.714259	-3.86315
DACT2	-0.212891	4.7011	-2.0916	0.0520022	0.714259	-3.86349
VTN	-0.270513	4.14421	-2.09158	0.0520047	0.714259	-3.86353
DUSP10	-0.243405	5.04721	-2.0914	0.0520225	0.714259	-3.86379
SERBP1	0.93101	7.89511	2.09126	0.0520364	0.714259	-3.864
TUBA4A	0.742442	8.71456	2.09101	0.0520621	0.714259	-3.86438
PRXL2B	0.328619	5.49088	2.09	0.0521636	0.714259	-3.86589
BUD31	0.570251	7.31452	2.08947	0.0522168	0.714259	-3.86668
DBT	-0.213165	4.91786	-2.08892	0.0522718	0.714259	-3.8675
TTC33	-0.454106	4.31656	-2.0887	0.0522939	0.714259	-3.86782
FAM81B	-0.332929	3.68675	-2.08865	0.0522992	0.714259	-3.8679
PRR15	-0.37576	5.0738	-2.08824	0.0523409	0.714259	-3.86852
LINC00482	-0.502071	5.75793	-2.08752	0.0524131	0.714259	-3.86959
SNX33	-0.345768	6.15712	-2.08528	0.0526396	0.715552	-3.87293
XPR1	-0.214756	7.23031	-2.08491	0.0526774	0.715584	-3.87348
CPSF2	-0.618464	6.70298	-2.08451	0.0527177	0.715584	-3.87408
PI3	-0.683705	5.28167	-2.08325	0.0528455	0.71597	-3.87595
AMPH	-0.41692	4.63544	-2.08315	0.052856	0.71597	-3.8761
AREL1	-0.390674	5.41784	-2.0831	0.0528609	0.71597	-3.87618
MRTO4	0.321942	5.4952	2.08297	0.0528739	0.71597	-3.87637
DYNC1LI2	0.487377	8.05762	2.08291	0.0528799	0.71597	-3.87645
TASL	0.621913	6.51014	2.08225	0.0529478	0.71597	-3.87745
TRAF3IP3	0.97864	8.41296	2.0821	0.0529628	0.71597	-3.87767
PSMD3	0.69163	6.65212	2.08201	0.0529725	0.71597	-3.87781
KLRK1-AS1	-0.287651	5.59847	-2.08122	0.0530525	0.716041	-3.87898
FLJ20712	-0.3824	5.1096	-2.0809	0.0530858	0.716041	-3.87946
IGFBP4	-0.392248	5.7017	-2.08043	0.053133	0.716181	-3.88015
GPR62	-0.421687	6.61485	-2.07983	0.0531943	0.716181	-3.88104
TP53TG1	0.297031	4.64039	2.07963	0.0532154	0.716181	-3.88135
CLEC2L	-0.367947	4.85818	-2.07879	0.0533011	0.716181	-3.8826
IFI27L2	-0.247872	7.21966	-2.0786	0.0533208	0.716181	-3.88288
XRCC3	-0.437351	4.63169	-2.07834	0.0533473	0.716181	-3.88327
EIF2B4	0.429391	6.86273	2.07779	0.0534043	0.716181	-3.88409
ATXN3	0.389498	5.28116	2.07757	0.0534259	0.716181	-3.88441
MOB3A	0.687349	8.41584	2.07698	0.0534872	0.716181	-3.88529
VRTN	-0.462117	5.54181	-2.07674	0.0535119	0.716181	-3.88565
MVP	0.523779	7.80104	2.07667	0.0535188	0.716181	-3.88575
DNMT3A	0.263153	5.73233	2.07658	0.0535281	0.716181	-3.88588
CEP85L	0.849492	7.87208	2.07595	0.0535927	0.716181	-3.88682
CIB1	0.942738	7.82247	2.07577	0.053612	0.716181	-3.8871
PDILT	0.242266	4.38364	2.07563	0.0536262	0.716181	-3.8873
GPR21	0.593234	7.49988	2.07498	0.0536934	0.716181	-3.88827
RABGAP1	0.593234	7.49988	2.07498	0.0536934	0.716181	-3.88827
RPLP1	0.549573	12.7449	2.07481	0.0537104	0.716181	-3.88851
PCTP	-0.568134	6.82766	-2.07457	0.0537357	0.716181	-3.88888
PPP3CC	0.620255	6.0308	2.07426	0.0537676	0.716181	-3.88934
PRRG2	-0.376656	4.50593	-2.07409	0.0537848	0.716181	-3.88959
SBDS	0.751423	5.68795	2.07327	0.05387	0.716181	-3.89081
SBDSP1	0.751423	5.68795	2.07327	0.05387	0.716181	-3.89081
ITIH6	-0.359213	4.13281	-2.07305	0.0538931	0.716181	-3.89114
NDRG4	-0.33796	5.19458	-2.07261	0.0539379	0.716181	-3.89178
GPANK1	0.606083	6.90439	2.07241	0.0539591	0.716181	-3.89209
FAM9C	0.306174	3.73194	2.07162	0.0540413	0.716488	-3.89327
CGNL1	-0.264813	4.50951	-2.07136	0.0540683	0.716488	-3.89365
GDPD5	0.330559	6.88254	2.07121	0.0540837	0.716488	-3.89387
ZNF521	-0.215395	3.53687	-2.07111	0.0540934	0.716488	-3.89401
RAB40A	-0.256918	3.94606	-2.07014	0.0541947	0.716488	-3.89546
ARPC2	0.530982	10.9787	2.06997	0.0542125	0.716488	-3.89571
TXNDC11	0.306469	7.33148	2.06981	0.0542294	0.716488	-3.89595
MAGED1	0.34228	7.43891	2.06972	0.0542383	0.716488	-3.89608
STX4	0.633315	6.62769	2.06956	0.0542554	0.716488	-3.89632
ELF3	-0.466753	4.08497	-2.06944	0.0542675	0.716488	-3.8965
CNOT4	0.45742	6.46953	2.0688	0.0543342	0.716488	-3.89745
LINC00310	-0.231507	4.22734	-2.06879	0.0543351	0.716488	-3.89746
CHP1	-0.298674	4.92807	-2.06864	0.0543507	0.716488	-3.89768
GUCY1A1	0.460917	5.83738	2.06821	0.0543955	0.716809	-3.89832
MCCC1	0.592932	6.86713	2.06802	0.0544152	0.716809	-3.8986
ALOX12-AS1	-0.269618	6.23857	-2.06776	0.0544428	0.716809	-3.89899
ARID5B	0.201564	4.2464	2.06729	0.0544921	0.716859	-3.89969
PREB	0.415478	6.69362	2.06718	0.0545036	0.716859	-3.89985
CMTM7	0.412342	7.10142	2.06681	0.0545417	0.717188	-3.9004
LINC01333	-0.283314	3.69684	-2.06636	0.0545895	0.717353	-3.90107
TBCB	0.597056	8.12783	2.06612	0.0546149	0.717353	-3.90143
BAGE5	-0.28402	4.09788	-2.06592	0.0546359	0.717353	-3.90173
KMT2C	-0.28402	4.09788	-2.06592	0.0546359	0.717353	-3.90173
CTSB	-0.99956	8.40154	-2.06557	0.0546723	0.717353	-3.90224
MMP16	-0.252461	3.28701	-2.06408	0.0548283	0.718365	-3.90445
GALR3	-0.372078	6.02584	-2.06282	0.0549615	0.718905	-3.90632
TSPO2	-0.666425	4.72417	-2.06212	0.0550349	0.71931	-3.90735
AP4M1	0.241526	5.10763	2.06161	0.0550895	0.719374	-3.90812
ANKRD13C	-0.362358	4.52951	-2.06138	0.0551137	0.719519	-3.90846
E2F4	-0.37265	6.17511	-2.06107	0.0551462	0.719585	-3.90892
RAB40C	-0.32175	5.43742	-2.05934	0.0553292	0.719664	-3.91148
LINC01103	-0.205277	3.36846	-2.05915	0.0553495	0.719664	-3.91176
CSK	0.368789	9.58662	2.05913	0.0553514	0.719664	-3.91179
CAMLG	0.485288	8.43789	2.059	0.0553654	0.719664	-3.91198
RRP7A	0.381592	5.91336	2.05808	0.0554633	0.719664	-3.91335
SUMO2	0.416481	11.1655	2.0576	0.0555138	0.719664	-3.91405
TSHZ2	-0.398628	6.31901	-2.0575	0.0555245	0.719664	-3.9142
FAM136A	0.43565	7.27977	2.05741	0.0555341	0.719664	-3.91433
HYPK	0.560312	6.4636	2.05668	0.0556119	0.719664	-3.91541
SERF2-C15ORF63	0.560312	6.4636	2.05668	0.0556119	0.719664	-3.91541
MTARC1	-0.332326	7.00633	-2.05585	0.0557009	0.72021	-3.91665
HAGH	-0.635089	6.70363	-2.05567	0.05572	0.72021	-3.91691
CCNT1	0.265211	7.10577	2.05384	0.0559158	0.720288	-3.91962
FHL2	-0.281832	4.41457	-2.05381	0.055919	0.720288	-3.91967
ZNF438	-0.27349	7.12209	-2.05367	0.0559332	0.720288	-3.91986
GPR183	0.929333	7.15639	2.05344	0.0559577	0.720288	-3.9202
HES6	-0.379598	5.72973	-2.05223	0.0560884	0.720307	-3.922
SNF8	0.322272	7.34108	2.0522	0.0560917	0.720307	-3.92205
PYGM	0.257397	4.96823	2.05201	0.0561111	0.720307	-3.92231
CNN3-DT	-0.256723	4.50061	-2.05143	0.0561735	0.720307	-3.92317
RGL2	0.599428	7.52911	2.05143	0.0561741	0.720307	-3.92318
COMMD9	0.602133	7.27036	2.05108	0.0562114	0.720307	-3.92369
BFSP2-AS1	-0.247442	3.34675	-2.05078	0.0562436	0.720307	-3.92414
NTNG1	-0.240962	3.99149	-2.05059	0.0562643	0.720307	-3.92442
ZNF717	-0.290358	4.50563	-2.05038	0.056287	0.720307	-3.92473
MPND	0.363731	5.98264	2.05017	0.0563099	0.720307	-3.92505
ELK2AP	-0.280702	6.57032	-2.04963	0.0563676	0.720307	-3.92584
C1orf54	0.31415	6.21991	2.04954	0.0563778	0.720307	-3.92598
NAGPA	0.434369	7.14386	2.04938	0.0563947	0.720307	-3.92621
NBPF4	-0.211516	3.667	-2.04922	0.0564125	0.720307	-3.92645
RUSC2	-0.335306	6.17369	-2.04884	0.0564534	0.720398	-3.92701
CEP104	0.273117	7.28924	2.04827	0.0565145	0.720458	-3.92785
LINC01933	0.172597	4.0668	2.04751	0.0565969	0.720509	-3.92897
RNF166	0.922889	7.10108	2.04674	0.0566805	0.720509	-3.93011
ITGB7	0.670327	8.03827	2.04672	0.0566825	0.720509	-3.93014
CDH24	-0.339375	4.95045	-2.04616	0.0567432	0.720569	-3.93096
SCAMP1-AS1	0.343654	7.17564	2.04574	0.0567889	0.720569	-3.93158
MDFI	-0.338395	5.32857	-2.04543	0.0568227	0.720702	-3.93204
SNHG19	0.874638	6.67783	2.04497	0.0568725	0.720796	-3.93272
OR2L2	-0.191793	3.72143	-2.04484	0.0568871	0.720811	-3.93292
UBE3A	0.62108	7.82064	2.04443	0.0569317	0.721209	-3.93352
EXOC3-AS1	-0.322187	3.90276	-2.04325	0.0570597	0.721446	-3.93526
DPY30	-0.59215	6.91271	-2.04291	0.0570972	0.721446	-3.93576
MEMO1	-0.59215	6.91271	-2.04291	0.0570972	0.721446	-3.93576
MTR	0.829236	6.09457	2.04278	0.0571113	0.721446	-3.93595
SOCS2	-0.496036	4.03302	-2.04237	0.0571556	0.721446	-3.93655
AMER1	-0.418059	4.2498	-2.04225	0.0571685	0.721446	-3.93673
BGN	-0.453567	5.73464	-2.04132	0.057271	0.721446	-3.93811
TNFRSF10A	0.273913	5.92578	2.04111	0.0572934	0.721446	-3.93841
TAPBP	-0.395607	6.03211	-2.04105	0.0573006	0.721446	-3.93851
RIOK1	0.648544	6.1512	2.04099	0.0573069	0.721446	-3.93859
LOC105369308	-0.252139	4.5272	-2.04094	0.0573124	0.721446	-3.93867
ARFGAP1	0.324757	6.70189	2.04052	0.0573587	0.721446	-3.93929
ARID5A	0.393619	6.31025	2.04021	0.0573917	0.721446	-3.93973
CCDC88A	-0.329908	3.55924	-2.04019	0.0573945	0.721446	-3.93977
GAR1	0.702339	6.34038	2.03926	0.0574962	0.721446	-3.94114
PET100	0.749711	8.29219	2.03924	0.0574991	0.721446	-3.94117
ARLNC1	-0.405999	4.39127	-2.03914	0.05751	0.721446	-3.94132
RMI1	-0.561047	5.42637	-2.03895	0.0575309	0.721446	-3.9416
UTP23	0.350359	7.12843	2.0388	0.0575466	0.721446	-3.94181
XRCC6	0.705479	9.71734	2.03878	0.0575496	0.721446	-3.94185
MAGED4	0.285921	4.94452	2.0379	0.057646	0.721446	-3.94314
MAGED4B	0.285921	4.94452	2.0379	0.057646	0.721446	-3.94314
MYLK4	-0.303796	3.91642	-2.03769	0.0576691	0.721446	-3.94345
DOC2B	-0.344889	5.10196	-2.03756	0.0576832	0.721446	-3.94364
ACBD6	0.309177	7.17452	2.03693	0.0577529	0.721446	-3.94457
LHX4-AS1	0.309177	7.17452	2.03693	0.0577529	0.721446	-3.94457
EREG	-0.400846	5.01928	-2.03646	0.0578044	0.721446	-3.94526
POC1A	-0.314971	5.8209	-2.03632	0.0578199	0.721446	-3.94546
EXOSC4	0.235522	6.34888	2.03586	0.0578705	0.721446	-3.94614
KANSL1	0.588931	9.1145	2.03582	0.0578754	0.721446	-3.9462
MRPL57	0.58146	9.08905	2.03571	0.0578879	0.721446	-3.94637
DLG4	-0.374925	5.62714	-2.03557	0.0579032	0.721446	-3.94658
PLP1	-0.258328	3.51671	-2.0351	0.0579548	0.721446	-3.94726
ATG2A	0.588473	7.87099	2.035	0.0579661	0.721446	-3.94741
AMACR	-0.1903	4.39516	-2.03484	0.0579834	0.721446	-3.94764
C1QTNF3-AMACR	-0.1903	4.39516	-2.03484	0.0579834	0.721446	-3.94764
ABCA17P	0.224107	3.48535	2.03442	0.0580306	0.721467	-3.94827
ERICH3-AS1	-0.317127	4.15807	-2.03437	0.0580351	0.721467	-3.94833
MRC2	-0.427899	5.9076	-2.034	0.0580764	0.721467	-3.94888
IRAG1	-0.318212	4.52007	-2.03273	0.0582177	0.721467	-3.95075
RUNX1-IT1	0.540623	7.12088	2.03269	0.0582216	0.721467	-3.9508
ISOC2	0.227349	5.98299	2.03269	0.0582219	0.721467	-3.95081
TMEM147	0.650924	7.55749	2.03266	0.0582254	0.721467	-3.95085
LOC100652999	-0.289939	5.8547	-2.03265	0.0582263	0.721467	-3.95087
SKI	-0.675742	5.50855	-2.03229	0.0582669	0.721467	-3.9514
C1orf56	-0.483347	4.57414	-2.03224	0.0582715	0.721467	-3.95146
DEPDC7	0.167373	3.04222	2.03071	0.0584424	0.721712	-3.95372
CNNM1	-0.346619	4.54833	-2.03049	0.0584671	0.721712	-3.95405
ZNF75A	0.638386	6.21977	2.03026	0.0584926	0.721712	-3.95438
PGAP6	0.323478	7.08979	2.02954	0.0585732	0.721712	-3.95544
MIR9-3HG	-0.186617	4.42983	-2.02952	0.0585751	0.721712	-3.95547
D2HGDH	0.360447	6.68437	2.02933	0.0585958	0.721712	-3.95574
FAM193A	0.653217	6.65528	2.02914	0.058617	0.721712	-3.95602
PTPN6	0.652578	9.42705	2.02829	0.0587128	0.721712	-3.95728
LOC105376839	-0.343215	5.27796	-2.02826	0.0587164	0.721712	-3.95733
LRRC37A4P	-0.343215	5.27796	-2.02826	0.0587164	0.721712	-3.95733
LOC101927044	-0.278549	3.93689	-2.02776	0.0587715	0.721712	-3.95805
SETD1B	0.596659	8.27886	2.02709	0.0588475	0.721712	-3.95904
ZNF182	0.303201	5.16059	2.02696	0.0588613	0.721712	-3.95923
SGSM3	0.28162	7.26796	2.02693	0.0588653	0.721712	-3.95928
TAGAP	-0.427262	5.39243	-2.02592	0.0589788	0.721712	-3.96076
TMPRSS3	-0.270055	3.7141	-2.02536	0.059041	0.721712	-3.96157
SNHG8	0.97417	7.57203	2.02474	0.0591106	0.721712	-3.96248
TBC1D2B	0.383189	7.55917	2.02405	0.0591888	0.721712	-3.9635
ATP2A1	-0.329051	4.41232	-2.02376	0.0592214	0.721712	-3.96392
TMPRSS2	-0.332631	4.30468	-2.02358	0.0592419	0.721712	-3.96419
ZFP69	0.248266	3.50559	2.02346	0.0592559	0.721712	-3.96437
HAMP	-0.467142	4.57567	-2.02326	0.0592777	0.721712	-3.96466
RPS29	0.402316	13.2099	2.02303	0.0593038	0.721712	-3.96499
MPHOSPH9	0.471404	6.35484	2.02298	0.0593092	0.721712	-3.96506
PDE1B	-0.333968	5.7425	-2.02198	0.0594228	0.721712	-3.96654
CLPTM1	0.267965	7.08585	2.0219	0.0594317	0.721712	-3.96665
LINC01442	-0.323876	3.57788	-2.02107	0.0595254	0.721712	-3.96787
NCK2	0.567903	7.83172	2.02093	0.0595419	0.721712	-3.96808
MRPS11	0.309174	6.86692	2.01958	0.0596942	0.721712	-3.97005
ARHGAP9	0.643839	10.1596	2.01944	0.0597104	0.721712	-3.97026
MRGPRG-AS1	-0.402755	6.34645	-2.01929	0.0597275	0.721712	-3.97048
CLCNKB	-0.374303	4.95161	-2.01902	0.0597579	0.721712	-3.97087
ZNF615	-0.355338	6.39507	-2.01839	0.0598302	0.721712	-3.9718
TIPRL	0.412201	6.69895	2.01827	0.0598439	0.721712	-3.97198
LGALS7	-0.362716	4.42398	-2.01808	0.0598656	0.721712	-3.97226
LGALS7B	-0.362716	4.42398	-2.01808	0.0598656	0.721712	-3.97226
PNPLA6	0.459224	7.8361	2.01799	0.0598757	0.721712	-3.97239
LGALS9	0.576305	7.67739	2.01794	0.0598817	0.721712	-3.97246
UBE2L3	0.474534	5.85038	2.01764	0.059915	0.721712	-3.97289
RPL7	0.729132	12.7413	2.01713	0.0599731	0.721925	-3.97364
MRPS18B	0.433067	6.71138	2.01655	0.0600396	0.721925	-3.97449
ULK3	0.305752	7.18265	2.01641	0.0600562	0.721925	-3.9747
SLC36A1	-0.318315	6.17215	-2.0164	0.0600565	0.721925	-3.97471
SUPV3L1	0.291681	5.88687	2.01628	0.0600701	0.721925	-3.97488
PRRG1	-0.220618	3.29347	-2.01622	0.0600779	0.721925	-3.97498
SILC1	-0.288455	4.02317	-2.01588	0.0601159	0.722064	-3.97547
SPSB4	-0.365187	5.70419	-2.01545	0.0601659	0.722189	-3.97611
RGPD5	0.459809	6.45852	2.01484	0.0602358	0.722333	-3.977
RGPD6	0.459809	6.45852	2.01484	0.0602358	0.722333	-3.977
RGPD8	0.459809	6.45852	2.01484	0.0602358	0.722333	-3.977
YIPF6	-0.738108	5.64143	-2.01457	0.0602663	0.722333	-3.97739
PPP1R10	0.528285	6.97021	2.0142	0.0603087	0.722333	-3.97793
P3H1	0.340827	6.46573	2.01401	0.0603306	0.722333	-3.97821
PCDH1	-0.339162	6.56215	-2.01386	0.0603475	0.722333	-3.97843
ABCC8	-0.427801	3.85172	-2.01364	0.060373	0.722333	-3.97875
DEDD2	0.461598	8.51653	2.0136	0.0603776	0.722333	-3.97881
MAP3K4	0.907356	7.47914	2.01334	0.0604077	0.722333	-3.97919
MAGI2-AS2	-0.274467	3.32849	-2.01333	0.0604082	0.722333	-3.9792
TAS2R50	-0.198632	3.15039	-2.01327	0.0604157	0.722333	-3.9793
S100A8	-0.457038	13.3305	-2.01265	0.0604868	0.722551	-3.9802
IFT74	0.332922	3.97595	2.01226	0.0605317	0.722562	-3.98077
OGDH	-0.269795	6.00924	-2.01103	0.0606728	0.722562	-3.98256
INSR	-0.435358	4.84047	-2.0105	0.0607344	0.722562	-3.98335
GJC2	-0.382927	6.28818	-2.01042	0.0607433	0.722562	-3.98346
ZNF529	0.487382	4.05153	2.00977	0.060819	0.722562	-3.98442
LINC01998	-0.251099	4.15766	-2.00933	0.0608691	0.722562	-3.98505
LINC02610	-0.374531	5.58013	-2.00855	0.0609601	0.722562	-3.9862
LOC105372766	-0.283	4.27936	-2.00756	0.0610742	0.722562	-3.98764
MED19	0.287391	6.8519	2.0075	0.0610815	0.722562	-3.98773
MARCHF5	-0.483239	6.15113	-2.00693	0.0611474	0.722562	-3.98856
CUL9	0.270851	6.59444	2.00674	0.0611701	0.722562	-3.98884
RTN4RL1	-0.379763	4.37551	-2.00578	0.061281	0.722562	-3.99024
DCAF1	0.269974	4.93477	2.00555	0.0613084	0.722562	-3.99058
LRRTM4-AS1	-0.297021	3.55817	-2.00536	0.0613306	0.722562	-3.99086
MAN2B1	0.725424	9.28086	2.00528	0.0613394	0.722562	-3.99097
ST3GAL1	0.388005	6.57646	2.00517	0.0613522	0.722562	-3.99113
MYOZ1	-0.293117	6.25643	-2.00468	0.0614098	0.722562	-3.99185
CERK	0.542051	8.14827	2.0046	0.0614181	0.722562	-3.99196
TMEM161A	0.24997	7.33988	2.00455	0.0614243	0.722562	-3.99203
CCL28	0.279961	3.54008	2.00449	0.0614314	0.722562	-3.99212
LY6E	0.652368	7.63383	2.0044	0.0614414	0.722562	-3.99225
PSMD6-AS2	0.308672	4.94932	2.00365	0.0615299	0.722562	-3.99335
PPAN	0.264496	6.54498	2.00357	0.0615386	0.722562	-3.99346
SSR4	0.431934	9.45507	2.00356	0.0615399	0.722562	-3.99348
ZIK1	0.230398	4.28912	2.00294	0.0616126	0.722562	-3.99439
MUC3A	-0.656338	5.99422	-2.00228	0.0616897	0.722562	-3.99535
PLXDC2	0.898647	7.13777	2.00218	0.0617008	0.722562	-3.99549
CA4	-0.397502	4.61978	-2.00217	0.0617029	0.722562	-3.99551
NELFB	0.361988	6.91905	2.00213	0.0617067	0.722562	-3.99556
NAT9	0.312812	6.46296	2.00208	0.0617135	0.722562	-3.99564
NRF1	0.412505	7.00308	2.00168	0.0617604	0.722562	-3.99623
LINC02575	-0.328671	4.76019	-2.00133	0.0618005	0.722562	-3.99673
NDUFA13	0.797594	8.3678	2.00064	0.0618816	0.722562	-3.99774
UVRAG	0.593314	6.53	2.00053	0.0618945	0.722562	-3.9979
MPHOSPH10	0.551125	6.90562	2.00032	0.0619192	0.722562	-3.9982
HEATR6	0.385882	5.76118	2.00025	0.0619274	0.722562	-3.9983
MLLT10	0.635393	6.0155	2.00002	0.0619545	0.722562	-3.99864
CRACD	-0.321708	4.23195	-1.99947	0.0620191	0.722562	-3.99944
ONECUT3	-0.325343	4.22351	-1.99898	0.0620769	0.722562	-4.00016
FABP2	-0.351809	5.0018	-1.99889	0.0620871	0.722562	-4.00028
PARP12	0.734754	8.10294	1.99818	0.0621709	0.722562	-4.00132
KCNN4	0.402178	5.98667	1.99772	0.0622258	0.722562	-4.002
FLNB	-0.3232	6.18246	-1.99766	0.0622321	0.722562	-4.00208
LINC03095	-0.413064	3.92903	-1.99712	0.0622963	0.722562	-4.00287
LINC01864	-0.297886	3.43342	-1.99708	0.062301	0.722562	-4.00293
LTBP3	0.878493	5.69032	1.99699	0.0623115	0.722562	-4.00306
LOC100288570	-0.286336	3.93399	-1.99661	0.0623566	0.722859	-4.00361
RPS27L	0.778087	9.14229	1.99642	0.0623791	0.722859	-4.00389
RHOQ-AS1	-0.35485	5.12814	-1.99599	0.0624296	0.722859	-4.00451
PHACTR2	0.40061	6.23895	1.99517	0.0625266	0.723128	-4.0057
PAK2	-0.753653	4.88872	-1.99507	0.0625381	0.723128	-4.00585
CCDC157	-0.324469	6.44706	-1.99505	0.0625416	0.723128	-4.00589
C3orf85	-0.214652	2.98771	-1.99464	0.0625892	0.723128	-4.00647
OR2S2	-0.262387	4.33655	-1.9946	0.0625939	0.723128	-4.00653
FYN	0.831581	10.1487	1.99416	0.0626464	0.723128	-4.00717
CCDC12	0.517177	8.38645	1.9936	0.0627136	0.723456	-4.008
SLC25A38	0.375103	7.62299	1.99289	0.0627972	0.723483	-4.00902
HIGD1B	-0.307344	5.21731	-1.99273	0.0628169	0.723483	-4.00926
CSKMT	0.184616	3.39241	1.99267	0.062824	0.723483	-4.00935
SNORA57	0.184616	3.39241	1.99267	0.062824	0.723483	-4.00935
LINC02520	-0.286004	4.28677	-1.99255	0.0628376	0.723483	-4.00951
ICA1	-0.307467	5.58089	-1.99235	0.0628623	0.723483	-4.00982
FBRSL1	0.31213	5.06077	1.99219	0.0628805	0.723483	-4.01004
HOXD13	0.20901	3.33101	1.99177	0.0629313	0.723611	-4.01066
EDEM3	-0.650334	5.86333	-1.99163	0.0629474	0.723644	-4.01086
ANKRD35	-0.274889	5.38937	-1.99147	0.0629665	0.723675	-4.01109
SPATA2L	0.537058	6.07213	1.99131	0.0629851	0.723675	-4.01132
ATP11A	-0.490595	4.61933	-1.99106	0.0630156	0.723675	-4.01169
UBAP2L	0.400702	7.4553	1.99101	0.0630213	0.723675	-4.01176
MRPL46	0.373034	6.41419	1.99037	0.0630982	0.723683	-4.01269
ZBTB4	0.972438	7.52183	1.9896	0.06319	0.723683	-4.01381
AFMID	-0.287799	4.99345	-1.9894	0.0632135	0.723683	-4.0141
ZBTB43	0.414842	6.50263	1.98939	0.0632148	0.723683	-4.01411
ATIC	0.788541	7.04247	1.98936	0.0632188	0.723683	-4.01416
KISS1R	-0.295815	4.43916	-1.98898	0.0632639	0.723683	-4.01471
ACP3	-0.3912	6.19985	-1.98889	0.0632751	0.723683	-4.01484
PCSK5	0.853612	6.24646	1.98828	0.0633481	0.723683	-4.01573
SEC62	-0.384872	3.43392	-1.98819	0.0633586	0.723683	-4.01586
ZC3H15	0.874401	8.62906	1.98791	0.0633922	0.723683	-4.01626
FMO3	-0.343317	3.88948	-1.98663	0.0635459	0.723683	-4.01812
BDKRB2	-0.327485	4.08735	-1.98654	0.0635568	0.723683	-4.01825
FRG1	0.586829	7.1087	1.98654	0.0635572	0.723683	-4.01826
EPS8L1	-0.380179	5.51496	-1.98587	0.0636369	0.723683	-4.01922
GIT1	-0.336607	7.81388	-1.98557	0.0636739	0.723683	-4.01967
MAT2A	0.740094	8.48788	1.98551	0.0636805	0.723683	-4.01975
[truncated: 20,174 more rows]
