# Supplementary material for: Integrative Transcriptomic and Machine-Learning Analysis Reveals Immune-Inflammatory and Stress-Response Alterations in MRONJ
Source: Int J Mol Sci. 2025 Dec 5;26(24):11788. doi: 10.3390/ijms262411788 (PMC12732740; doi:10.3390/ijms262411788)
Supplement: Supplementary file 1 [file ijms-26-11788-s001.zip › S1B.xlsx]

## Sheet: Sheet1
Full DEG list for MM vs. MM_ONJ
GeneSymbol	logFC	AveExpr	t	P.Value	adj.P.Val	B
ZFP36L2	2.73204	6.22103	8.90073	1.07159e-08	0.000585892	9.56395
POLR2J4	1.36551	7.3147	8.03416	6.02987e-08	0.00164842	8.08388
ARHGDIA	1.24671	6.6863	7.12492	4.11333e-07	0.00420307	6.4
TSC22D3	1.61039	7.53222	7.05033	4.83872e-07	0.00420307	6.25592
PRR14	1.24873	6.30962	6.97689	5.68176e-07	0.00420307	6.1132
SH3GLB2	1.37708	5.82148	6.72122	9.99357e-07	0.00420307	5.60966
ATP2A3	1.33913	5.91197	6.57163	1.39607e-06	0.00443787	5.31031
MBNL1	2.24002	6.85409	6.55629	1.44499e-06	0.00443787	5.27942
TMEM259	1.25604	5.98508	6.36409	2.23023e-06	0.00522059	4.8894
COX1	1.54016	12.5862	6.32656	2.42879e-06	0.00529429	4.81259
SRPRA	1.17462	6.09571	6.27825	2.7113e-06	0.00529429	4.71342
MCL1	2.56611	6.56817	6.23466	2.99502e-06	0.00537824	4.62365
CYB5R3	1.05951	7.15141	6.22679	3.04939e-06	0.00537824	4.60742
MAP4K5	1.49044	5.52307	6.09027	4.17116e-06	0.00651594	4.32439
SRGN	3.32699	7.12116	5.99609	5.18399e-06	0.00733525	4.12761
SEPTIN2	1.56457	6.50554	5.96025	5.63256e-06	0.00751122	4.05241
HSP90AB1	2.77407	7.19496	5.8205	7.7952e-06	0.0085398	3.75756
PIK3C2A	1.482	5.17001	5.77177	8.73458e-06	0.0085398	3.65417
TMEM230	1.75271	7.30079	5.48539	1.71325e-05	0.0111514	3.04062
LSM4	1.1586	6.29392	5.45788	1.82855e-05	0.0113247	2.98119
PSENEN	1.09429	6.3579	5.45001	1.86296e-05	0.0113247	2.96417
BHLHE40	1.06718	5.38663	5.3884	2.1562e-05	0.0118849	2.83069
VPS13B	1.39376	4.67234	5.37833	2.20838e-05	0.0118849	2.80885
MFNG	1.41372	7.26218	5.37183	2.24274e-05	0.0118849	2.79475
EIF2S3	1.58689	6.14298	5.36954	2.25498e-05	0.0118849	2.78977
GOLGA7	1.77878	8.13998	5.35211	2.35043e-05	0.0118849	2.75189
CD99	2.02699	8.50398	5.34787	2.37422e-05	0.0118849	2.74269
RPS19	-1.06226	7.43516	-5.34277	2.40323e-05	0.0118849	2.7316
CXCR4	2.57339	9.75484	5.34057	2.41585e-05	0.0118849	2.72681
YBX1	1.77192	9.43369	5.32864	2.4854e-05	0.0118849	2.70087
CCT2	1.72229	6.73958	5.32197	2.52517e-05	0.0118849	2.68636
PTGER4	1.55995	6.15342	5.28166	2.77975e-05	0.0120196	2.59854
FGD3	1.34726	5.50496	5.26473	2.89428e-05	0.0120196	2.56162
PSMC3	1.07725	7.47649	5.2629	2.90694e-05	0.0120196	2.55763
CCNL1	2.49904	8.34054	5.23545	3.10372e-05	0.0120352	2.49771
MAPRE2	1.02975	8.09124	5.16692	3.6563e-05	0.0127446	2.34777
CNOT8	1.29421	7.25517	5.14899	3.81665e-05	0.0127446	2.30847
H2AC18	1.76937	9.91096	5.14854	3.82068e-05	0.0127446	2.3075
H2AC19	1.76937	9.91096	5.14854	3.82068e-05	0.0127446	2.3075
XPNPEP1	1.09846	6.31473	5.12602	4.03253e-05	0.0127446	2.25809
PRDX5	1.20441	8.37372	5.1244	4.04819e-05	0.0127446	2.25454
EZR	1.58188	7.08243	5.12378	4.05416e-05	0.0127446	2.25319
POLR2J	1.08473	8.71381	5.07715	4.53382e-05	0.0133525	2.15077
RAB5A	1.54685	6.36382	5.07227	4.58723e-05	0.0133655	2.14004
TFRC	1.14001	8.39031	5.06142	4.70829e-05	0.0133655	2.11617
PBXIP1	1.0546	6.16032	5.05922	4.73325e-05	0.0133655	2.11133
CREB1	1.08067	7.18664	5.04559	4.89075e-05	0.0133655	2.08133
KLRC4-KLRK1	2.25803	8.29538	5.04558	4.89092e-05	0.0133655	2.0813
KLRK1	2.25803	8.29538	5.04558	4.89092e-05	0.0133655	2.0813
TAGAP	1.24743	6.89237	5.04159	4.93795e-05	0.0133655	2.07253
TUBB	1.17731	8.45207	5.02001	5.20081e-05	0.0136709	2.025
P4HB	2.30877	6.74873	4.95035	6.14968e-05	0.0148161	1.87136
CLEC2D	2.21812	5.55839	4.94442	6.23806e-05	0.014829	1.85827
EIF4A2	1.92036	4.98816	4.92885	6.47655e-05	0.014975	1.82386
SCYL2	1.41843	5.78794	4.92669	6.51035e-05	0.014975	1.81909
DDA1	1.20166	6.20652	4.90908	6.79252e-05	0.0150675	1.78017
PRPF31	1.15192	5.70612	4.89969	6.948e-05	0.0150675	1.75941
RHOA	2.94034	9.22409	4.87978	7.28975e-05	0.0151134	1.71536
DNAJB1	1.51281	7.32566	4.86711	7.5161e-05	0.0151134	1.68731
NRAS	1.29225	6.18064	4.86465	7.56077e-05	0.0151134	1.68187
GNB1	1.92027	8.41446	4.86324	7.58661e-05	0.0151134	1.67874
ODC1	1.38377	8.78823	4.85395	7.75862e-05	0.0151134	1.65817
CITED2	1.55184	6.64291	4.84904	7.85108e-05	0.0151134	1.6473
UBE2N	1.26319	7.70528	4.84895	7.85276e-05	0.0151134	1.64711
LAMP1	1.10259	6.3083	4.84617	7.90568e-05	0.0151134	1.64094
XPO7	1.27715	6.71619	4.82507	8.3188e-05	0.0154257	1.5942
BZW1	1.36744	8.25823	4.8178	8.46614e-05	0.015638	1.57809
ABTB1	1.10937	6.24245	4.80007	8.83674e-05	0.0160991	1.53877
OSER1	1.18678	7.47977	4.79423	8.96231e-05	0.0161189	1.52582
RNFT1	1.0431	6.06546	4.78671	9.12656e-05	0.0163605	1.50915
UTRN	1.19955	6.99724	4.77861	9.30714e-05	0.0164064	1.49116
EIF5	1.50833	6.55625	4.77296	9.43502e-05	0.0164909	1.47864
TALAM1	1.11264	9.37487	4.74859	0.000100078	0.0169931	1.42453
WBP11	1.09323	6.33334	4.71981	0.000107294	0.0174224	1.36061
SYMPK	-1.03929	7.97614	-4.71562	0.000108387	0.0174224	1.3513
CFL1	2.17486	9.75764	4.71043	0.000109758	0.0174224	1.33976
GNA13	1.04805	5.82886	4.70857	0.000110254	0.0174224	1.33562
CSNK2B	1.10531	8.93551	4.70483	0.000111255	0.0174346	1.32732
JAK1	2.31377	8.22683	4.70471	0.000111288	0.0174346	1.32705
CD37	2.11062	8.93613	4.70172	0.000112095	0.0174737	1.32041
PMS2P5	1.01668	5.50156	4.69123	0.00011498	0.0176588	1.29708
PMS2P13	1.01668	5.50156	4.69123	0.00011498	0.0176588	1.29708
POLR2E	1.5909	6.80958	4.68658	0.000116282	0.017759	1.28674
H2BC12L	1.21769	7.11647	4.68124	0.000117796	0.0178902	1.27486
H2BC12	1.21769	7.11647	4.68124	0.000117796	0.0178902	1.27486
LOC102724334	1.21769	7.11647	4.68124	0.000117796	0.0178902	1.27486
RABGGTB	1.03812	6.95982	4.66829	0.000121547	0.0180761	1.24607
PRF1	1.431	8.87783	4.65616	0.000125172	0.0183269	1.21909
PGRMC1	1.31064	6.56539	4.64441	0.000128787	0.018579	1.19294
TRAPPC1	1.30225	8.2181	4.62008	0.000136606	0.0190021	1.1388
CD46	1.20482	8.59655	4.61936	0.000136847	0.0190021	1.13718
TMEM245	1.00485	6.63976	4.61477	0.000138378	0.0190575	1.12696
OTUB1	1.34954	7.29817	4.60668	0.000141119	0.0192411	1.10895
CD44	1.28425	8.08258	4.57816	0.000151222	0.0194086	1.04543
TMBIM6	1.10989	9.79819	4.55947	0.000158231	0.0195389	1.00381
TMEM14B	1.64756	7.48029	4.5589	0.000158451	0.0195389	1.00254
DNAJB9	1.12685	5.33103	4.55002	0.000161902	0.0198025	0.982742
SAE1	1.25673	7.02597	4.53439	0.00016816	0.0199339	0.947905
PPP1R15A	1.89669	7.62826	4.53299	0.00016873	0.0199339	0.944793
BTG2	1.38844	7.35283	4.52761	0.00017095	0.0199339	0.932787
SLC39A10	1.32698	6.26373	4.51621	0.000175745	0.020163	0.907374
RAC2	2.10384	8.61928	4.51224	0.000177442	0.020163	0.898541
FCGR3B	3.31625	9.11041	4.49377	0.000185581	0.0202124	0.857342
FCGR3A	3.31625	9.11041	4.49377	0.000185581	0.0202124	0.857342
MAPRE1	1.80518	6.71375	4.4843	0.000189893	0.0204082	0.836236
MYLIP	1.17417	7.57558	4.48353	0.000190251	0.0204082	0.834508
ACTR2	1.05204	8.21353	4.4382	0.000212385	0.0211625	0.733392
DEGS1	1.30316	7.04264	4.43285	0.000215162	0.0212346	0.721456
TIMM17A	1.13388	6.44272	4.42822	0.000217594	0.0212825	0.71113
GDE1	2.1754	6.90468	4.398	0.000234162	0.021907	0.643704
ITGA4	2.43795	6.87198	4.37981	0.000244742	0.02228	0.603102
LAPTM5	1.42715	10.8573	4.37204	0.000249402	0.0223967	0.585774
PTS	1.04162	6.54018	4.36647	0.0002528	0.0224381	0.573339
RIOK3	2.91198	8.18923	4.35811	0.000257986	0.0224608	0.554682
FKBP5	1.19046	6.00424	4.34881	0.000263882	0.0226842	0.533921
OSTC	1.51922	7.95408	4.34654	0.000265341	0.0227008	0.528854
KLRD1	1.76639	8.51818	4.3453	0.000266141	0.0227008	0.526091
DNAJB6	1.97024	6.18054	4.33282	0.000274333	0.0229069	0.498238
TNFAIP3	2.37733	9.32271	4.32762	0.000277821	0.0229069	0.48663
SEPTIN6	1.1067	6.94161	4.32555	0.000279223	0.0229069	0.482004
MATR3	1.92243	6.09703	4.32418	0.000280154	0.0229069	0.478946
GHITM	1.802	7.6199	4.32175	0.000281813	0.0229069	0.473523
RASSF5	1.45231	7.2671	4.32161	0.000281905	0.0229069	0.473222
UCP2	1.33046	9.42826	4.31433	0.000286935	0.0230805	0.456972
UQCRC2	2.19682	7.49175	4.31175	0.000288737	0.0231238	0.451222
ARF4	1.14978	6.46308	4.31158	0.000288862	0.0231238	0.450823
ARF1	1.29802	10.1013	4.29809	0.000298482	0.0234139	0.420726
C1orf56	1.15138	5.51329	4.29089	0.000303751	0.0235679	0.404651
CYBA	1.16932	10.7824	4.28772	0.000306098	0.0236383	0.39758
UBE2Q1	1.06591	8.05679	4.28266	0.000309885	0.0237296	0.386282
NFKBIZ	2.19021	10.9088	4.26728	0.000321681	0.0239954	0.351962
ZNF207	1.67247	7.2077	4.26502	0.00032345	0.0239954	0.346925
STK17B	1.90049	7.73262	4.2631	0.000324961	0.0240749	0.342642
AIDA	2.14486	6.36879	4.26201	0.000325827	0.0241063	0.340199
TPP1	1.45285	9.29749	4.25796	0.000329043	0.024251	0.331175
UBC	1.45355	12.1986	4.2555	0.000331021	0.0242934	0.32567
GLUL	1.89402	7.82531	4.25412	0.00033213	0.0243004	0.322598
ND2	1.3999	11.9187	4.24607	0.000338693	0.0244234	0.304623
SLC25A46	1.26069	7.30599	4.23649	0.000346665	0.0246816	0.283252
PCNP	1.30886	8.39329	4.23613	0.000346965	0.0246816	0.282455
CCNT2	1.15721	5.75764	4.23182	0.000350623	0.0246816	0.272823
PTP4A1	1.36942	5.62306	4.22233	0.000358797	0.0247647	0.251653
CCL4	2.88328	9.63573	4.22125	0.000359735	0.0247647	0.249255
NKG7	1.25114	10.1117	4.21735	0.000363164	0.0247647	0.240541
EGFR	-1.15175	8.25807	-4.21624	0.000364147	0.0247942	0.238059
RNF14	1.53221	6.12725	4.20073	0.000378127	0.0249616	0.203456
YWHAZ	1.86318	9.23602	4.20035	0.000378476	0.0249616	0.202608
DLG1	1.13883	5.73494	4.18948	0.000388593	0.0252632	0.178379
DNAJC10	1.07172	6.14086	4.18713	0.000390826	0.0252852	0.173117
OCIAD1	1.45661	8.64098	4.1824	0.000395341	0.0253403	0.162568
GPBP1L1	1.1395	5.16276	4.18007	0.000397582	0.0254097	0.157376
MYCBP2	1.03237	8.60321	4.17949	0.000398143	0.0254097	0.15608
EMC4	1.66908	8.20297	4.17528	0.000402232	0.0254097	0.146698
STX11	1.58848	6.31134	4.17326	0.00040421	0.0254097	0.142191
PPP6R2	-1.04706	6.60205	-4.17269	0.000404775	0.0254097	0.140908
MEFV	-1.25251	7.3603	-4.17229	0.000405168	0.0254097	0.140017
CDKN2D	1.00377	7.02452	4.16831	0.000409099	0.0254183	0.13115
TMEM248	1.023	7.80645	4.15545	0.000422079	0.0257845	0.102465
AMD1	1.1312	7.78746	4.12346	0.00045617	0.0262815	0.0311382
PRPS1	1.0974	6.10579	4.11799	0.000462269	0.0264362	0.0189438
SDHB	1.26756	6.88356	4.11317	0.0004677	0.0264362	0.00821908
ZFP36	1.57285	10.7029	4.10656	0.000475266	0.0265717	-0.00651358
ARPC4	1.53563	7.07728	4.10448	0.000477677	0.0265957	-0.0111595
ANXA4	1.53274	7.58589	4.09993	0.000482982	0.0266789	-0.0213008
ATRAID	1.07277	8.31403	4.09915	0.000483893	0.0266789	-0.0230312
MORF4	1.72191	8.27271	4.09386	0.000490143	0.0267382	-0.0348134
HECTD1	1.14991	5.14309	4.08539	0.000500328	0.0270787	-0.0536942
HMGN4	1.13997	8.75594	4.08445	0.000501468	0.0270926	-0.0557836
CRTAP	1.75198	5.9542	4.08236	0.000504021	0.0272014	-0.0604461
IL1B	3.27663	9.40092	4.07931	0.000507766	0.0272496	-0.0672409
SAMSN1	1.82695	7.85827	4.07898	0.000508176	0.0272496	-0.0679829
SYPL1	1.28196	7.6763	4.07568	0.000512253	0.0273777	-0.0753181
LOC105379173	1.59272	9.94474	4.0701	0.000519239	0.0275358	-0.0877527
SELENOT	1.83599	8.27929	4.06478	0.000525984	0.0276548	-0.0996013
RHEB	1.46335	5.8118	4.06275	0.000528586	0.0276753	-0.104131
EXOC5	1.14386	4.87074	4.05745	0.000535423	0.0276753	-0.115927
TWF1	1.57501	6.38039	4.05259	0.000541775	0.0278638	-0.126752
EBLN3P	1.44324	5.61576	4.05223	0.000542242	0.0278638	-0.127543
TMX1	1.61101	6.66173	4.03886	0.000560122	0.0282776	-0.157321
NDUFB4	1.55967	9.20574	4.03491	0.000565514	0.0283036	-0.166113
MAP3K8	1.31132	5.63876	4.02902	0.000573655	0.0284873	-0.17923
FSTL1	1.48331	6.16561	4.02725	0.000576115	0.0285577	-0.183158
AZIN1	1.34727	8.17207	4.02397	0.000580714	0.0286972	-0.190455
PARP8	1.36184	8.28399	4.02004	0.000586282	0.0287231	-0.199212
ATP6V1A	1.60534	7.09363	4.01906	0.000587675	0.0287567	-0.201389
YTHDF3	1.35085	5.07655	4.00767	0.000604139	0.0289494	-0.226745
RABAC1	1.03619	7.92315	3.99234	0.000627007	0.0293435	-0.260835
SH3BGRL	1.24316	8.92985	3.99164	0.000628067	0.02935	-0.262386
HMGN1	1.22281	10.1299	3.98748	0.000634436	0.0294892	-0.271643
SRSF2	1.39111	7.75382	3.97602	0.000652297	0.0298696	-0.297116
SNX2	2.14582	7.89236	3.97442	0.000654842	0.0298878	-0.300687
ARL4C	1.43952	8.71172	3.97428	0.000655059	0.0298878	-0.300991
TMEM50B	1.24756	6.61721	3.96869	0.000664001	0.0300648	-0.313429
VIM	1.03117	5.12462	3.96259	0.000673886	0.0302986	-0.326986
PRKRA	1.18934	6.41257	3.95041	0.000694064	0.0307271	-0.354049
TPD52	1.85996	5.69251	3.93979	0.000712149	0.0310556	-0.377641
HNRNPDL	1.89627	7.38338	3.9242	0.000739535	0.031641	-0.412249
TRA2B	1.66108	7.75288	3.92222	0.000743094	0.031641	-0.416651
IL32	1.51127	9.26687	3.9213	0.000744752	0.031641	-0.418695
EIF1	1.44564	11.3152	3.9211	0.000745109	0.031641	-0.419135
HPCAL1	1.16622	5.95555	3.91532	0.000755612	0.0317675	-0.43197
WARS1	1.23015	8.07576	3.91333	0.000759256	0.0317756	-0.436383
FAS	1.27431	7.8573	3.91256	0.000760682	0.0317756	-0.438103
RAB1A	1.90042	6.53985	3.9063	0.000772301	0.0317897	-0.452002
PDCD4	1.24976	4.59703	3.90555	0.000773696	0.0317897	-0.453657
CHST11	1.10672	7.53493	3.90319	0.000778136	0.0318447	-0.458904
STIM2	1.27908	6.47057	3.89884	0.000786364	0.0319728	-0.468548
ORMDL1	1.33519	8.34699	3.89558	0.000792586	0.0320324	-0.475774
P2RY10	1.70741	6.95498	3.89467	0.000794346	0.0320402	-0.477808
CDC16	1.07475	7.06907	3.89427	0.000795104	0.0320402	-0.478682
RPS7	1.76687	10.9826	3.89027	0.000802832	0.0321469	-0.48755
MIF	1.41871	8.27184	3.88717	0.000808882	0.0321875	-0.494432
CNPY3	1.47914	6.35734	3.88194	0.000819191	0.032428	-0.506043
SOD2-OT1	2.22963	5.07828	3.87113	0.000840881	0.0328864	-0.529997
GDI2	1.76925	8.28082	3.85537	0.000873542	0.033372	-0.564924
ZNF394	1.18923	7.12564	3.85474	0.000874868	0.033372	-0.566314
PCBP2	1.2902	10.1603	3.85361	0.000877277	0.0334252	-0.568834
ATOSA	1.75589	6.81879	3.84652	0.000892441	0.033651	-0.58454
PNRC1	1.16559	10.4746	3.84623	0.000893052	0.033651	-0.585167
YWHAQ	1.47164	9.23258	3.84054	0.000905418	0.0338042	-0.597769
DUSP2	1.76859	7.55498	3.83911	0.000908562	0.0338042	-0.600945
CCL3	3.22167	9.22286	3.83353	0.000920904	0.0339746	-0.613309
CCL3L1	3.22167	9.22286	3.83353	0.000920904	0.0339746	-0.613309
CCL3L3	3.22167	9.22286	3.83353	0.000920904	0.0339746	-0.613309
M6PR	1.26394	7.62883	3.83226	0.000923733	0.0339873	-0.61612
LOC399900	1.09334	4.94008	3.83072	0.000927162	0.0340619	-0.619514
HLA-J	1.03145	10.5353	3.82992	0.00092896	0.034087	-0.621289
ANKRD12	1.12588	6.70733	3.82965	0.000929561	0.034087	-0.621882
MRPL13	1.1163	5.67407	3.8226	0.000945531	0.0341692	-0.637489
C1QBP	1.43912	6.11801	3.82177	0.000947426	0.0341692	-0.639323
TANK	1.10848	9.43466	3.81428	0.000964738	0.0345332	-0.655913
OST4	1.46525	9.1135	3.80788	0.000979771	0.0346949	-0.670077
COPS2	1.12785	8.7128	3.79848	0.00100226	0.0348922	-0.690861
FOXO3B	1.8695	7.71248	3.7967	0.00100656	0.0348922	-0.694789
LSM7	1.20948	7.80803	3.78961	0.00102393	0.0350728	-0.710457
SCP2	1.69173	7.97417	3.78791	0.00102816	0.0350898	-0.714234
GNAI3	1.14139	6.98121	3.78706	0.00103027	0.0350898	-0.716113
MYC	1.4583	7.7476	3.7827	0.00104116	0.0352912	-0.725742
DCTN6	1.0598	7.3721	3.78015	0.00104757	0.0353231	-0.731364
SRSF10	1.31938	5.66036	3.77702	0.00105552	0.0353231	-0.73828
NSMCE4A	1.02854	6.72741	3.768	0.00107874	0.0354874	-0.758207
HNRNPK	1.41673	9.92181	3.76103	0.00109704	0.035739	-0.773615
CD59	1.34077	7.61769	3.76056	0.00109829	0.035739	-0.774651
HLA-DRA	2.27455	11.1123	3.76047	0.00109853	0.035739	-0.774852
BTF3	1.35308	11.1251	3.75914	0.00110206	0.0357809	-0.77779
NELFCD	1.0791	7.62273	3.75592	0.00111064	0.0358769	-0.784893
PLEKHF2	1.99334	7.3568	3.75507	0.00111292	0.0358769	-0.786769
ARPC1A	1.08036	7.0914	3.75489	0.00111341	0.0358769	-0.787168
PCMTD2	1.66359	8.00508	3.75205	0.00112104	0.0359699	-0.793423
HINT1	1.00708	5.09119	3.74462	0.00114131	0.0361119	-0.809831
RBX1	1.19178	9.02653	3.73973	0.00115486	0.036307	-0.820629
NFKB2	1.29979	6.50473	3.73663	0.00116352	0.0363532	-0.827467
COX7B	1.0134	9.41426	3.73521	0.0011675	0.0364227	-0.830595
LCK	1.61154	8.2752	3.73477	0.00116873	0.0364313	-0.831562
RSL24D1	1.47646	7.99651	3.71663	0.00122092	0.0370047	-0.871544
EID1	1.55966	7.89936	3.69937	0.00127274	0.0378603	-0.909575
COX2	1.03072	12.9789	3.69869	0.00127483	0.0379017	-0.911073
NDUFA5	1.54988	7.37956	3.6959	0.00128342	0.0380126	-0.917221
STIP1	1.02331	6.13115	3.67877	0.00133743	0.0385879	-0.954924
CD69	2.17587	8.07745	3.67619	0.00134576	0.0386243	-0.960602
CREM	1.21901	5.8821	3.67349	0.0013545	0.0386925	-0.966524
NBPF25P	1.13832	9.58685	3.66242	0.00139106	0.0392043	-0.99088
RPL13AP6	1.49139	12.2301	3.65668	0.00141036	0.0394432	-1.00348
RPL13AP5	1.49139	12.2301	3.65668	0.00141036	0.0394432	-1.00348
AP2M1	1.14227	8.90428	3.64902	0.00143658	0.0397928	-1.02032
CLK1	1.56454	7.4402	3.64875	0.00143753	0.0397928	-1.02092
OTUD1	1.39311	9.06478	3.64351	0.00145574	0.0400164	-1.03243
STAG2	1.2662	8.04137	3.63614	0.00148174	0.0403658	-1.04861
GET3	1.01464	7.73585	3.6349	0.00148613	0.0404168	-1.05132
DSTN	1.41231	7.67929	3.63238	0.00149515	0.0404427	-1.05685
ADPRM	1.08899	5.53127	3.62796	0.00151112	0.040577	-1.06656
IFIH1	1.57849	5.17287	3.62197	0.00153302	0.0407476	-1.07971
DAD1	1.13007	8.9017	3.61622	0.00155429	0.0409424	-1.0923
CLPTM1L	1.12454	7.99451	3.61466	0.00156013	0.0409556	-1.09573
MAGOH	1.31633	7.41038	3.61198	0.00157021	0.0410463	-1.10161
YIPF5	1.06791	5.87753	3.6062	0.00159213	0.0413794	-1.11428
TXN	1.27322	8.53809	3.60594	0.00159312	0.0413794	-1.11484
ZC3H12A	1.31666	7.04968	3.60401	0.0016005	0.0414334	-1.11907
TMED10	1.05735	7.70039	3.60216	0.00160763	0.0415197	-1.12313
TUBB1	1.48465	6.2593	3.59978	0.00161684	0.0415638	-1.12835
FAM76B	1.12905	5.94379	3.59519	0.00163475	0.0416301	-1.13841
TRDV2	1.53504	9.86897	3.58304	0.00168307	0.0421731	-1.16502
TRAV20	1.53504	9.86897	3.58304	0.00168307	0.0421731	-1.16502
TRAJ17	1.53504	9.86897	3.58304	0.00168307	0.0421731	-1.16502
CDC42SE2	1.33962	7.91826	3.56777	0.00174577	0.0428231	-1.19842
TCP1	1.04092	8.84913	3.56758	0.00174655	0.0428231	-1.19883
COMMD10	1.19892	6.83817	3.56755	0.00174667	0.0428231	-1.19889
SLC25A32	1.26423	5.82409	3.56701	0.00174895	0.0428231	-1.20008
VTI1A	-1.04535	5.79731	-3.56231	0.00176875	0.0430042	-1.21036
PCBP1	1.38845	9.9832	3.56218	0.0017693	0.0430042	-1.21065
PPP1R15B	1.39248	8.6823	3.56205	0.00176982	0.0430042	-1.21091
C12orf75	1.59159	7.28756	3.56189	0.00177051	0.0430042	-1.21127
SSR1	1.11975	7.61929	3.56118	0.00177352	0.0430202	-1.21282
ARPC5	1.52965	8.17405	3.55778	0.00178804	0.0431554	-1.22026
HSPD1	1.58117	7.58538	3.55655	0.00179331	0.0431554	-1.22295
UBE2V1	1.04287	7.94751	3.54958	0.00182348	0.0433958	-1.23818
PEDS1-UBE2V1	1.04287	7.94751	3.54958	0.00182348	0.0433958	-1.23818
SH3BGRL3	1.05557	10.4388	3.54653	0.00183683	0.0434755	-1.24484
H2AZ2	1.05055	8.75727	3.54507	0.00184326	0.0434866	-1.24803
SPCS2	1.13397	8.49226	3.54488	0.00184409	0.0434866	-1.24844
SPCS2P4	1.13397	8.49226	3.54488	0.00184409	0.0434866	-1.24844
TPR	1.00774	5.11909	3.54408	0.00184763	0.0434866	-1.25019
GPR183	1.22666	7.65276	3.53841	0.00187286	0.0437571	-1.26257
EIF2AK3	1.3627	6.54863	3.5377	0.00187606	0.0437605	-1.26412
CTNNA1	1.01734	4.50366	3.53348	0.0018951	0.0439045	-1.27334
TMEM192	1.07239	6.33525	3.53183	0.00190257	0.0439843	-1.27693
ZNF320	1.07239	6.33525	3.53183	0.00190257	0.0439843	-1.27693
BSG	2.00025	7.32395	3.53086	0.00190699	0.044001	-1.27905
CCNDBP1	1.7801	9.66156	3.52775	0.00192125	0.0441919	-1.28585
RPS16	1.44563	11.4615	3.52202	0.00194773	0.04443	-1.29834
SUMO1	1.20204	8.18721	3.52077	0.00195354	0.0445042	-1.30106
PSMA3	1.49863	8.114	3.51592	0.00197632	0.0446864	-1.31163
AMZ2	1.19837	7.67054	3.51431	0.00198393	0.0448044	-1.31514
HLA-B	1.48507	12.2999	3.50153	0.00204544	0.0454428	-1.34299
TAF7	1.40298	7.99858	3.49558	0.00207473	0.0455999	-1.35595
MFSD14A	1.29939	8.03738	3.48405	0.00213261	0.0462038	-1.38104
IARS1	1.07872	8.0417	3.4805	0.00215073	0.0463567	-1.38876
IDH3A	1.13522	5.26631	3.47704	0.00216857	0.0465621	-1.39629
IL6R	-1.4366	8.90175	-3.47468	0.00218079	0.0466856	-1.40141
EIF4E	1.08364	6.99884	3.46778	0.002217	0.0471646	-1.41642
CXCL3	2.32	5.15368	3.46596	0.00222666	0.0471953	-1.42038
KLRC3	1.18775	5.71768	3.46507	0.00223139	0.047214	-1.42232
CD47	1.2056	8.86647	3.46011	0.00225792	0.0475548	-1.43309
GMFB	1.07322	5.82102	3.45573	0.00228158	0.0477951	-1.44259
ILF2	1.1319	7.42451	3.45289	0.00229708	0.0478771	-1.44876
H3-3B	1.44723	12.2895	3.45285	0.00229731	0.0478771	-1.44885
CDC37	1.06692	7.50016	3.44956	0.00231539	0.0478771	-1.45599
GATAD1	1.04303	6.66178	3.4481	0.00232343	0.0478771	-1.45915
RSRP1	1.1686	7.29664	3.44747	0.00232696	0.0478771	-1.46053
AGTRAP	1.07014	8.04629	3.44661	0.00233171	0.0478771	-1.46239
SLC38A1	1.32074	8.662	3.44013	0.00236798	0.048112	-1.47645
UBE2H	1.2402	7.86775	3.43194	0.00241462	0.0484424	-1.49422
IGKV4-1	1.1766	6.89364	3.42555	0.00245159	0.0486486	-1.50806
PRKAR2B	1.69086	7.49903	3.42515	0.00245389	0.0486486	-1.50892
PDE4B	1.82785	8.81492	3.41742	0.00249943	0.0488352	-1.52566
VAMP7	1.20771	8.59338	3.41049	0.00254101	0.0492658	-1.54068
PTGER2	1.08449	8.41229	3.40862	0.00255228	0.049327	-1.54471
RPA1	1.07648	8.1369	3.40279	0.00258791	0.0495786	-1.55733
DCTD	1.30832	5.73795	3.39966	0.00260725	0.0496654	-1.56411
BCL2A1	2.18572	8.93306	3.39671	0.00262558	0.0497937	-1.57048
ITGB1	1.39111	7.33211	3.38958	0.00267041	0.050172	-1.58589
ITGB1P1	1.39111	7.33211	3.38958	0.00267041	0.050172	-1.58589
LYRM2	1.28071	5.89272	3.38721	0.0026855	0.0502669	-1.59102
GBP5	1.26777	8.00336	3.38606	0.0026928	0.0503386	-1.59349
SRSF3	1.09979	8.94286	3.37437	0.00276858	0.0508814	-1.61874
MED17	1.10231	6.05691	3.37382	0.00277221	0.0508967	-1.61993
MAP1LC3B	1.27844	8.65371	3.37087	0.00279168	0.0510333	-1.6263
PFN1	1.27038	11.144	3.3682	0.00280936	0.0511404	-1.63204
MALT1	1.09622	6.75245	3.36131	0.00285567	0.0514047	-1.64691
ABCB10	1.33829	6.72005	3.35789	0.00287889	0.0516055	-1.65427
MOB4	1.61263	6.81768	3.35754	0.00288133	0.0516055	-1.65505
HSPE1-MOB4	1.61263	6.81768	3.35754	0.00288133	0.0516055	-1.65505
TRBV7-2	1.39701	9.95501	3.35386	0.00290653	0.0516055	-1.66297
TRBV6-5	1.39701	9.95501	3.35386	0.00290653	0.0516055	-1.66297
TRBV5-4	1.39701	9.95501	3.35386	0.00290653	0.0516055	-1.66297
TRBV3-1	1.39701	9.95501	3.35386	0.00290653	0.0516055	-1.66297
TRBC2	1.39701	9.95501	3.35386	0.00290653	0.0516055	-1.66297
ALOX5AP	1.71876	9.64608	3.35277	0.00291406	0.0516055	-1.66532
POLI	1.14792	5.42678	3.35229	0.00291739	0.0516055	-1.66636
SERINC1	1.65106	8.26626	3.35136	0.00292377	0.0516055	-1.66834
TOMM20	1.23358	8.07421	3.35031	0.00293109	0.0516055	-1.67062
PIK3CA	1.1761	6.14107	3.34999	0.00293332	0.0516055	-1.67131
DDX5	1.55239	11.54	3.34399	0.00297527	0.0518657	-1.68422
SRPK2	1.0039	5.69281	3.34253	0.00298559	0.0519481	-1.68736
RAPGEF6	1.65122	6.41302	3.34172	0.00299136	0.0519875	-1.68912
NAMPT	2.36792	7.19282	3.33176	0.00306267	0.0526577	-1.71053
H2AZ1	1.29259	8.70639	3.32986	0.00307649	0.0527792	-1.71463
CHASERR	1.20492	10.3344	3.32954	0.0030788	0.0528023	-1.71531
STK38	1.53432	7.21683	3.32747	0.00309393	0.052873	-1.71976
RPF1	1.13463	8.53772	3.32481	0.00311347	0.0530775	-1.72548
CAPNS1	1.03271	9.93829	3.3218	0.00313571	0.0532752	-1.73195
THAP9-AS1	1.34807	6.56637	3.32074	0.00314363	0.0533347	-1.73424
PMAIP1	2.20842	8.03263	3.31814	0.003163	0.0534087	-1.73983
MRPS30	1.03101	7.43806	3.31562	0.00318187	0.0535125	-1.74523
KLHDC2	1.10348	8.07825	3.31298	0.00320183	0.0536054	-1.75091
CNBP	1.39272	10.2289	3.30992	0.00322505	0.053783	-1.75748
ZNHIT3	1.11896	6.97456	3.30637	0.0032522	0.0539516	-1.76509
SGMS1	1.23806	5.68896	3.30137	0.00329084	0.0542602	-1.77582
TREML1	1.02111	6.4219	3.29326	0.00335446	0.0547118	-1.7932
ETFA	1.14663	7.96222	3.28761	0.00339955	0.0550727	-1.80533
PIK3AP1	1.07535	6.59982	3.28575	0.00341446	0.0550827	-1.8093
CXCL1	1.25124	6.44937	3.28518	0.0034191	0.0550921	-1.81053
PLXNC1	1.17954	6.44738	3.28485	0.00342175	0.0550921	-1.81124
ETS1	1.33026	7.73762	3.28004	0.0034608	0.0554245	-1.82154
LCP1	1.35192	10.7948	3.27729	0.00348335	0.0555899	-1.82743
ATP6V1G1	1.22151	9.60331	3.27546	0.00349836	0.0555899	-1.83133
SLC25A6	1.56273	10.3206	3.27358	0.00351395	0.0556832	-1.83537
BCL10	1.49489	5.36283	3.26967	0.00354645	0.0559051	-1.84373
TRAK2	1.47018	8.36952	3.2692	0.00355041	0.0559051	-1.84474
NFKBIA	1.60411	11.8929	3.26604	0.00357694	0.0559051	-1.85149
FFAR2	2.20686	6.85734	3.26582	0.00357883	0.0559051	-1.85197
SRSF8	1.00767	7.43459	3.26545	0.00358192	0.0559068	-1.85276
SERINC3	1.03498	9.0022	3.25389	0.00368082	0.0566918	-1.87746
IGK	1.04115	6.61699	3.24867	0.00372632	0.0570471	-1.88861
FYTTD1	1.16647	8.4918	3.24864	0.00372658	0.0570471	-1.88867
MAP3K1	1.25835	6.09023	3.24498	0.00375882	0.0572334	-1.89648
ANAPC10	1.00252	4.59439	3.24214	0.00378405	0.0573906	-1.90255
JMJD1C	1.52428	7.91821	3.23176	0.00387758	0.057989	-1.92469
KDM3A	1.48412	7.76196	3.22074	0.00397935	0.0586129	-1.94817
RNF19B	1.20849	6.23069	3.21366	0.0040461	0.0588509	-1.96325
RNA45SN5	1.09337	7.00384	3.21316	0.00405084	0.0588829	-1.96431
GPCPD1	1.04508	8.9592	3.20917	0.00408893	0.0591435	-1.97279
SMARCE1	1.04235	8.27668	3.20516	0.00412761	0.0593871	-1.98132
GPI	1.04123	8.02512	3.20207	0.00415766	0.0595604	-1.98789
UBE2J1	1.07846	7.93519	3.20002	0.00417773	0.059717	-1.99225
UQCRH	1.01005	9.50401	3.19595	0.0042178	0.0598983	-2.0009
HSPE1	1.04323	6.96984	3.19431	0.00423404	0.0600041	-2.00438
POGK	1.01075	6.82486	3.1941	0.00423612	0.0600182	-2.00482
RNASEK	1.08583	10.0268	3.19198	0.0042572	0.0601192	-2.00932
RNASEK-C17orf49	1.08583	10.0268	3.19198	0.0042572	0.0601192	-2.00932
ARL6IP5	1.20849	9.69117	3.19198	0.00425724	0.0601192	-2.00933
RASA2	1.02613	6.21436	3.19028	0.00427425	0.060184	-2.01294
C1D	1.03233	7.27264	3.18755	0.00430172	0.0602953	-2.01874
SLC25A5	1.01529	10.48	3.18462	0.00433134	0.0604827	-2.02495
FNBP4	1.13035	7.28162	3.18098	0.00436841	0.060779	-2.03267
RPL11	1.49053	11.477	3.18095	0.00436875	0.060779	-2.03274
SLBP	1.44675	7.63073	3.17533	0.00442668	0.0611412	-2.04466
SGK1	1.66315	9.57833	3.17406	0.00443983	0.061198	-2.04735
TNFSF13	1.04844	7.77647	3.16927	0.00448994	0.0614319	-2.0575
TNFSF12-TNFSF13	1.04844	7.77647	3.16927	0.00448994	0.0614319	-2.0575
RPS5	1.07654	11.4538	3.16923	0.0044903	0.0614319	-2.05758
MMADHC	1.31059	9.15803	3.16756	0.00450786	0.0615223	-2.06111
PRELID3B	1.30891	5.9349	3.16394	0.00454621	0.0617262	-2.06877
UHRF2	1.09429	8.68796	3.16305	0.00455572	0.0617303	-2.07067
FOS	2.03549	9.88483	3.16054	0.00458253	0.06191	-2.07598
TRDV3	1.81569	7.68987	3.15465	0.00464611	0.0622405	-2.08844
KLF4	1.13445	7.09481	3.15443	0.00464851	0.0622405	-2.08891
RPS3A	1.12063	12.2487	3.14879	0.0047102	0.0626157	-2.10083
NR2C1	1.02778	4.90136	3.14835	0.00471504	0.0626475	-2.10176
MIR155HG	1.72312	4.96574	3.14082	0.00479872	0.0632683	-2.11767
SRP9	1.4414	9.61337	3.14082	0.00479879	0.0632683	-2.11768
KLRB1	1.1383	9.37382	3.13337	0.00488304	0.0636711	-2.13342
EMB	1.04155	10.0419	3.12811	0.00494327	0.0639404	-2.1445
LSM8	1.19342	7.1421	3.12666	0.00496005	0.0640204	-2.14757
TRA2A	1.08707	7.57053	3.12653	0.00496152	0.0640243	-2.14783
MIDN	-1.13207	7.67312	-3.12426	0.00498787	0.0641976	-2.15262
IFT57	1.23799	6.24809	3.1205	0.00503182	0.0644462	-2.16055
GPR65	1.44543	8.94236	3.11822	0.00505863	0.0645609	-2.16535
LINC00938	1.05175	6.48569	3.11646	0.00507946	0.0646915	-2.16906
GZMA	1.50918	9.47294	3.11348	0.00511487	0.0648948	-2.17534
ATP2B1-AS1	1.55518	9.36649	3.11295	0.00512125	0.064906	-2.17647
MDH1	1.0978	8.92439	3.10243	0.00524823	0.0653864	-2.19859
DDX21	1.14239	10.1502	3.09797	0.00530304	0.0657175	-2.20797
EIF1B	1.28474	9.7033	3.09565	0.00533182	0.0657904	-2.21286
POLE3	1.05014	7.3936	3.09526	0.00533658	0.0658043	-2.21367
PHKB	1.04364	6.67441	3.09464	0.00534436	0.0658043	-2.21498
IGHV3-23	1.72734	7.15495	3.09203	0.0053769	0.0660337	-2.22046
IGHJ4	1.72734	7.15495	3.09203	0.0053769	0.0660337	-2.22046
ZCWPW2	1.72734	7.15495	3.09203	0.0053769	0.0660337	-2.22046
VTA1	1.11644	6.37095	3.08064	0.00552129	0.0665713	-2.24439
NT5C3A	1.11455	8.99358	3.07915	0.00554046	0.0666121	-2.24751
DDIT4	1.29401	8.80129	3.07904	0.00554177	0.0666121	-2.24773
CBX3	1.1187	5.85153	3.0781	0.005554	0.0666121	-2.24972
GSAP	1.38233	8.43283	3.0768	0.00557079	0.0666121	-2.25244
BROX	1.15034	8.44336	3.0708	0.00564891	0.0670402	-2.26501
TPRKB	1.21613	6.50074	3.07055	0.00565224	0.0670651	-2.26554
DUSP1	1.63305	12.1893	3.06629	0.00570847	0.0673233	-2.27447
PSAP	1.55797	10.6015	3.06533	0.00572112	0.0673417	-2.27647
IGLV2-14	1.57488	8.31337	3.05542	0.00585428	0.0678172	-2.29722
NR4A2	1.29482	6.61503	3.04656	0.00597588	0.0682538	-2.31576
CD79A	1.49963	7.59679	3.03707	0.00610865	0.068732	-2.33556
FTH1	1.06675	11.4276	3.03573	0.00612762	0.0688083	-2.33836
TM9SF2	1.24433	8.85691	3.0356	0.00612948	0.068815	-2.33863
GZMK	1.2628	8.90017	3.02249	0.00631842	0.0698322	-2.36599
ARMC1	1.0834	6.90342	3.02135	0.00633502	0.0699031	-2.36835
ASAH1	1.46504	9.13245	3.02053	0.00634709	0.0699651	-2.37006
TXK	1.03959	6.30769	3.01291	0.00645993	0.070322	-2.38593
RAD23B	1.1859	7.96782	3.01113	0.00648656	0.0704794	-2.38964
RESF1	1.10229	8.75202	3.0091	0.00651706	0.0706387	-2.39386
CLIC3	1.02915	6.04826	3.00818	0.00653087	0.070696	-2.39577
PTX3	2.15361	5.22995	3.00596	0.00656445	0.070859	-2.40039
PDCD10	1.06846	9.45612	3.00591	0.00656532	0.070859	-2.4005
C4orf3	1.02981	7.3523	3.00146	0.00663314	0.0710833	-2.40976
CTSZ	-1.35987	6.81413	-3.00079	0.00664329	0.0711224	-2.41113
ELF1	1.32246	9.03122	2.98856	0.00683344	0.071768	-2.43653
FBXO7	1.81462	9.31569	2.98839	0.00683613	0.071768	-2.43688
SDHD	1.41546	8.23876	2.98802	0.00684201	0.0717879	-2.43766
SNORD3B-1	1.55683	7.76338	2.98188	0.00693963	0.0721978	-2.4504
SNORD3A	1.55683	7.76338	2.98188	0.00693963	0.0721978	-2.4504
SNORD3B-2	1.55683	7.76338	2.98188	0.00693963	0.0721978	-2.4504
SNORD3C	1.55683	7.76338	2.98188	0.00693963	0.0721978	-2.4504
WDR26	1.04366	9.06864	2.97837	0.00699593	0.0723984	-2.45767
ICAM1	1.11308	7.38088	2.97801	0.00700178	0.0723984	-2.45842
TXNIP	1.08749	11.7414	2.97682	0.00702099	0.07241	-2.46088
ATP6V0E1	1.25447	10.0227	2.97106	0.00711476	0.0727719	-2.47281
HLA-DRB3	1.7435	11.2233	2.96573	0.00720257	0.0730959	-2.48384
HLA-G	1.16605	10.1585	2.96559	0.00720482	0.0730959	-2.48412
PPP1CC	1.12446	9.70796	2.96151	0.00727286	0.0732578	-2.49257
PPA1	1.0606	8.73484	2.96038	0.00729171	0.0733666	-2.4949
HAT1	1.27077	6.86313	2.95921	0.00731147	0.0734843	-2.49733
IGKV1D-39	1.69469	7.63148	2.95769	0.00733703	0.0736059	-2.50047
IGKV1-39	1.69469	7.63148	2.95769	0.00733703	0.0736059	-2.50047
IER3	1.53656	8.89163	2.95415	0.00739699	0.0738416	-2.50778
DERL1	1.11294	6.06811	2.95136	0.00744464	0.0739662	-2.51355
JUN	1.27015	8.40407	2.95002	0.00746762	0.0740062	-2.51632
ADAM28	1.21998	6.11355	2.94776	0.00750648	0.07419	-2.52098
ITK	1.46191	8.59851	2.94497	0.00755471	0.0744059	-2.52674
PAK2	1.04477	5.7058	2.94297	0.00758952	0.0744247	-2.53087
PSMA3-AS1	1.29182	6.99659	2.93994	0.00764244	0.0746028	-2.53711
CXCL8	2.30329	10.3801	2.93814	0.00767415	0.0746956	-2.54082
MRPL3	1.11335	8.41453	2.92715	0.00787003	0.0756627	-2.56345
KARS1	1.03844	8.82264	2.92657	0.0078805	0.0756728	-2.56465
PELI1	1.55423	8.78055	2.91287	0.00813184	0.076847	-2.59282
PTPN12	1.33568	7.55408	2.90934	0.00819791	0.0770536	-2.60008
UGP2	1.26878	9.12238	2.9013	0.00835	0.0776134	-2.61657
AHR	1.12927	7.12056	2.9003	0.00836911	0.0776972	-2.61862
TERF2IP	1.03276	9.0923	2.89379	0.00849456	0.0781359	-2.63196
PIGY	1.16051	8.31864	2.89279	0.00851417	0.0782373	-2.63402
PYURF	1.16051	8.31864	2.89279	0.00851417	0.0782373	-2.63402
TAF9	1.08618	8.09981	2.88451	0.00867672	0.0788317	-2.65097
AK6	1.08618	8.09981	2.88451	0.00867672	0.0788317	-2.65097
HLA-DQB1	2.16936	7.07105	2.88305	0.00870567	0.0789227	-2.65396
CASP1	1.4634	8.93743	2.88055	0.00875547	0.0791379	-2.65907
ATP6V0D1	1.12679	9.19161	2.87859	0.00879478	0.0793015	-2.66308
DMTF1	1.11367	7.76261	2.87804	0.00880567	0.0793294	-2.66419
ARL5B	1.02056	7.34761	2.87577	0.00885137	0.0795223	-2.66883
CUL1	1.08075	6.77674	2.87561	0.00885472	0.0795223	-2.66917
RBM39	1.08328	9.44248	2.85765	0.00922462	0.0807874	-2.70581
CBFB	1.05657	8.70012	2.85195	0.0093451	0.0813662	-2.71743
GABARAPL2	1.27835	9.93912	2.84466	0.00950137	0.081938	-2.73227
CD83	1.49914	8.90321	2.84256	0.00954686	0.0821102	-2.73654
BLOC1S6	1.21835	7.81652	2.84238	0.00955081	0.0821312	-2.73691
KAT2B	1.3137	8.28222	2.8325	0.00976768	0.0829396	-2.75699
ITGB2	1.45291	10.743	2.83056	0.00981068	0.0830321	-2.76092
STOM	1.33782	8.80672	2.82982	0.00982727	0.0830745	-2.76243
DICER1	1.50072	7.6648	2.82938	0.00983712	0.0830905	-2.76332
LAMTOR3	1.25798	7.68729	2.82879	0.00985016	0.0831456	-2.76451
TCERG1	1.29618	6.98286	2.82167	0.0100106	0.0836631	-2.77895
FAM3C	1.2577	6.80055	2.82076	0.0100313	0.0837089	-2.78079
SEC24B	1.21693	7.49228	2.81504	0.0101624	0.0841594	-2.79239
PAPOLA	1.03567	7.29736	2.81281	0.0102138	0.0843309	-2.7969
PFDN5	1.04981	10.6573	2.81192	0.0102344	0.0843592	-2.7987
EPB41L4A-AS1	1.23737	8.25175	2.81062	0.0102645	0.0844437	-2.80133
TKT	1.25565	9.25362	2.80912	0.0102996	0.0845791	-2.80437
MITD1	1.35549	6.33428	2.80813	0.0103226	0.0846031	-2.80637
DPM1	1.16643	8.24785	2.80522	0.0103908	0.0848319	-2.81225
RPL29	1.01659	11.4791	2.80202	0.0104665	0.0851173	-2.81873
PRKCB	1.15204	9.08534	2.79839	0.0105529	0.0854052	-2.82607
BCL2L1	1.87297	5.61055	2.79146	0.0107195	0.0860374	-2.84005
GAPT	1.2484	6.57845	2.77938	0.011016	0.0871898	-2.8644
TMEM243	1.03146	7.59402	2.77863	0.0110349	0.0872839	-2.86593
ZAP70	1.09814	7.50341	2.77731	0.0110678	0.0874332	-2.86858
TMEM123	1.35892	9.56387	2.77115	0.0112226	0.08793	-2.88097
HERC1	1.05532	7.85104	2.76798	0.0113032	0.0881981	-2.88735
POLR1D	1.05285	8.62157	2.7676	0.0113128	0.0882603	-2.88811
RBM5	1.00526	7.19517	2.76668	0.0113363	0.0882922	-2.88996
PCNA	1.13301	7.56555	2.7661	0.0113513	0.0883213	-2.89113
VPS13C	1.31999	9.1801	2.76344	0.0114195	0.088562	-2.89648
YME1L1	1.11748	8.3395	2.75571	0.0116199	0.0892644	-2.91198
CCNG1	1.00576	8.55865	2.75186	0.0117211	0.0895914	-2.91971
HNRNPA2B1	1.3242	9.29599	2.74865	0.011806	0.0898042	-2.92613
LGALS1	1.0743	10.156	2.74457	0.0119151	0.0901669	-2.93432
NCOA4	1.23645	11.7033	2.738	0.0120923	0.0907935	-2.94747
IGKV1-17	1.4508	6.9724	2.7349	0.0121767	0.0910881	-2.95367
SKAP2	1.20767	6.31262	2.73139	0.012273	0.0914144	-2.96067
KLRF1	1.1461	8.66541	2.72955	0.0123238	0.0916013	-2.96435
NACA	1.18582	12.0215	2.7266	0.0124057	0.0918584	-2.97025
SNHG1	1.09375	8.83736	2.72361	0.0124892	0.092036	-2.97621
SLC16A3	1.19664	6.67325	2.72312	0.012503	0.092036	-2.9772
MAT2B	1.02605	10.1101	2.72046	0.0125777	0.0921627	-2.9825
SLC38A2	1.34404	8.99575	2.71836	0.0126371	0.0922872	-2.98668
PTPN4	1.11728	8.35737	2.71663	0.0126862	0.09241	-2.99013
RBM12	1.19559	7.21034	2.71259	0.0128015	0.0928331	-2.99818
BLOC1S2	1.11672	8.48401	2.70109	0.0131356	0.0937533	-3.02108
TDP2	1.36621	7.58163	2.70061	0.0131496	0.0937533	-3.02203
SAMHD1	-1.06651	5.31224	-2.69932	0.0131874	0.0938833	-3.02458
TBC1D9	1.47048	7.51383	2.67885	0.0138046	0.0957464	-3.0652
FMR1	1.04088	6.94777	2.67817	0.0138255	0.0958422	-3.06654
RGCC	1.23498	8.14505	2.66455	0.0142517	0.0973773	-3.09348
DLD	1.13145	7.95784	2.65861	0.0144415	0.0980437	-3.10521
DDHD2	1.13103	6.27991	2.6564	0.0145125	0.0981657	-3.10956
LOC389834	1.2169	6.24176	2.65563	0.0145376	0.0982619	-3.11109
MAFIP	1.2169	6.24176	2.65563	0.0145376	0.0982619	-3.11109
TEKT4P2	1.2169	6.24176	2.65563	0.0145376	0.0982619	-3.11109
LOC105379273	1.2169	6.24176	2.65563	0.0145376	0.0982619	-3.11109
HLA-DMA	1.27189	8.94372	2.65487	0.0145619	0.0983336	-3.11257
PSMB1	1.02174	8.76941	2.64622	0.0148448	0.0991686	-3.12962
UBE2Q2	1.20645	7.12385	2.64018	0.0150452	0.0997813	-3.14151
RNF6	1.23676	7.69514	2.63384	0.0152584	0.100307	-3.15396
PPP2CA	1.2017	7.81818	2.6327	0.0152971	0.100344	-3.15621
RAB2B	1.14657	7.87944	2.6296	0.0154025	0.10057	-3.16229
CA2	1.8076	7.14504	2.62943	0.0154083	0.10057	-3.16262
TMEM30A	1.26398	7.97968	2.62728	0.015482	0.100786	-3.16685
THEMIS	1.02524	5.34705	2.62596	0.0155272	0.100969	-3.16943
CCL20	2.02306	4.81019	2.62098	0.0156994	0.101318	-3.17919
SIAH2	1.39153	8.1088	2.61924	0.0157601	0.101434	-3.1826
GCH1	1.37306	9.03513	2.61804	0.0158022	0.101506	-3.18496
ARRDC3	1.24147	7.13929	2.60519	0.0162577	0.102881	-3.21009
GMCL2	1.03366	5.97951	2.58904	0.0168477	0.104474	-3.24159
GMCL1	1.03366	5.97951	2.58904	0.0168477	0.104474	-3.24159
SMIM15	1.12075	7.23458	2.57521	0.0173688	0.105513	-3.26848
CAT	1.0165	10.5837	2.57154	0.0175095	0.105841	-3.27561
FCAR	1.10909	4.93163	2.56706	0.0176832	0.106199	-3.28431
RAP2C	1.06542	7.0833	2.56404	0.0178006	0.106564	-3.29015
IGLV@	1.17223	7.51684	2.55586	0.0181235	0.107437	-3.306
DOCK11	1.00106	9.1282	2.55525	0.0181475	0.107466	-3.30717
TLR8	1.08645	7.14027	2.55248	0.0182585	0.107725	-3.31254
TENT5C	1.35685	7.56223	2.55142	0.0183009	0.107823	-3.31458
HLA-DRB5	1.05795	11.8295	2.55067	0.0183309	0.107849	-3.31603
HLA-DRB1	1.05795	11.8295	2.55067	0.0183309	0.107849	-3.31603
HLA-DRB4	1.05795	11.8295	2.55067	0.0183309	0.107849	-3.31603
TSHZ1	1.03838	6.73746	2.5492	0.0183903	0.107977	-3.31888
IFITM1	1.19021	10.8077	2.54867	0.0184114	0.10798	-3.31989
SPOPL	1.20658	7.65914	2.54428	0.0185896	0.108498	-3.32837
BANK1	1.25127	6.86964	2.54208	0.0186794	0.108625	-3.33262
DCK	1.24726	7.70863	2.54109	0.0187201	0.10867	-3.33454
STT3B	1.01861	8.48865	2.53846	0.0188282	0.10894	-3.33961
IGLV3-19	1.58199	8.83432	2.53729	0.0188764	0.109133	-3.34186
IGLJ2	1.58199	8.83432	2.53729	0.0188764	0.109133	-3.34186
NIPSNAP3A	1.12923	6.28838	2.53251	0.0190751	0.109588	-3.35108
TRBV19	1.08737	10.0119	2.52907	0.019219	0.10995	-3.35769
TRBC1	1.08737	10.0119	2.52907	0.019219	0.10995	-3.35769
GPR18	1.08575	7.21118	2.52692	0.0193097	0.11017	-3.36184
FCER1G	1.42355	8.87925	2.5108	0.0200015	0.111876	-3.39279
PNP	1.15456	7.76479	2.51053	0.0200131	0.111887	-3.39331
CD9	1.03524	5.85347	2.50697	0.0201692	0.112205	-3.40013
HLA-DQB2	1.2661	6.86336	2.50521	0.0202465	0.112382	-3.4035
RPL10A	1.09813	11.2037	2.50216	0.0203814	0.112769	-3.40933
XPO1	1.12321	9.21115	2.49183	0.020845	0.113731	-3.42909
TRIM22	1.48863	9.48114	2.49121	0.020873	0.113793	-3.43026
MAN1A1	1.02634	5.82549	2.4877	0.0210328	0.114118	-3.43696
NRIP1	1.24749	7.06189	2.48395	0.0212052	0.114554	-3.44412
CYB5R4	1.00605	7.85244	2.47894	0.0214369	0.115135	-3.45366
FNDC3A	1.00868	7.20183	2.47709	0.0215231	0.115345	-3.45718
LINC01003	1.02518	6.24742	2.47417	0.0216601	0.11573	-3.46274
ATXN7	1.13827	8.2128	2.46952	0.0218794	0.11618	-3.47158
RNF11	1.39197	8.73411	2.46737	0.0219819	0.116341	-3.47567
YWHAB	1.02423	9.15957	2.45983	0.0223438	0.117184	-3.48998
ANXA1	1.1833	10.521	2.45973	0.0223483	0.117188	-3.49016
LYZ	2.22077	9.36388	2.45597	0.0225311	0.117513	-3.4973
KLRC2	1.29316	7.32325	2.45509	0.0225742	0.117614	-3.49897
KLRC1	1.29316	7.32325	2.45509	0.0225742	0.117614	-3.49897
OAT	1.07592	8.36096	2.44521	0.0230614	0.118716	-3.51766
NR1D2	1.03386	6.25671	2.44115	0.0232641	0.11926	-3.52532
ADD3	1.15956	10.409	2.42454	0.0241123	0.121372	-3.55664
ERBIN	1.22711	8.98955	2.42096	0.0242985	0.121769	-3.56336
ARGLU1	1.09871	9.2593	2.41907	0.0243978	0.122005	-3.56693
FCRL1	1.42282	5.01675	2.41762	0.0244739	0.122213	-3.56965
MOAP1	1.00328	7.82665	2.41375	0.0246784	0.122618	-3.57691
RACK1	1.05572	12.0102	2.40919	0.0249213	0.123209	-3.58547
RNF138	1.13163	8.57728	2.40556	0.0251163	0.123737	-3.59227
USP12	1.02657	6.83261	2.40327	0.0252403	0.123956	-3.59657
GIMAP2	1.31595	8.6155	2.40143	0.0253399	0.124149	-3.60001
LCP2	1.13824	8.12527	2.40103	0.0253619	0.124149	-3.60077
IQGAP2	1.04436	7.73376	2.39634	0.025618	0.124792	-3.60953
BNIP2	1.06869	7.38141	2.39194	0.0258605	0.125392	-3.61775
LIPA	1.16439	9.45258	2.36992	0.0271072	0.128353	-3.65877
MAFB	1.29438	9.60211	2.35785	0.0278138	0.129962	-3.68116
RGS18	1.65904	8.19375	2.35574	0.027939	0.130194	-3.68507
TOB1	1.01741	8.38421	2.35242	0.0281371	0.130517	-3.69121
LINC01215	1.35637	6.30112	2.34859	0.0283671	0.13103	-3.69829
UFL1	1.05119	6.36914	2.34333	0.0286859	0.131688	-3.708
YTHDC1	1.02312	8.97118	2.34278	0.0287196	0.131732	-3.70902
MRFAP1L1	1.0105	7.69946	2.34201	0.0287667	0.131806	-3.71044
NPTN	1.11418	9.25874	2.34166	0.0287881	0.13188	-3.71109
SERPINA1	1.25842	9.8939	2.34112	0.028821	0.131954	-3.71208
OSBPL8	1.23154	9.99354	2.33556	0.0291632	0.132793	-3.72233
SLC25A39	1.53824	8.29234	2.32641	0.0297342	0.134143	-3.73917
TIFA	1.37949	7.50172	2.32586	0.0297689	0.1342	-3.74018
PLAC8	1.02115	10.5879	2.30995	0.0307881	0.136424	-3.76937
PPM1A	1.0759	9.47418	2.29237	0.031951	0.13892	-3.80147
FGFBP2	1.13955	9.06795	2.29088	0.0320513	0.139102	-3.80418
RPL18	1.00196	11.7885	2.28947	0.0321471	0.139297	-3.80677
LSM14A	1.11227	7.98955	2.26853	0.0335926	0.14239	-3.84479
MMD	1.0769	7.94294	2.26218	0.034043	0.143376	-3.85628
PTGS2	1.75894	7.68189	2.23386	0.0361177	0.147478	-3.90729
HNRNPH2	1.05175	7.69468	2.22028	0.0371535	0.149596	-3.93162
RPL36A-HNRNPH2	1.05175	7.69468	2.22028	0.0371535	0.149596	-3.93162
EGR3	1.18101	5.79456	2.21911	0.0372438	0.149772	-3.93371
NFIL3	1.14539	7.9241	2.2178	0.0373452	0.149985	-3.93604
NEK7	1.12046	7.84381	2.21582	0.0374997	0.150337	-3.9396
LAP3	1.01713	8.62831	2.1777	0.0405779	0.155863	-4.0073
G0S2	1.90742	9.03924	2.17555	0.0407582	0.156087	-4.0111
RAB14	1.07624	6.85182	2.16948	0.041271	0.157029	-4.02181
DMXL1	1.00461	6.34879	2.13507	0.0442905	0.162487	-4.08215
CHD1	1.04467	8.65691	2.13124	0.0446385	0.163167	-4.08883
PPBP	1.50593	10.6683	2.1311	0.0446509	0.163178	-4.08907
VMP1	1.11975	9.45115	2.1255	0.0451648	0.163926	-4.09882
MIR21	1.11975	9.45115	2.1255	0.0451648	0.163926	-4.09882
GSPT1	1.38183	7.83439	2.11954	0.0457175	0.16487	-4.10919
TXNDC5	1.00793	8.56299	2.10276	0.0473058	0.167657	-4.13826
BLOC1S5-TXNDC5	1.00793	8.56299	2.10276	0.0473058	0.167657	-4.13826
RSAD2	1.11039	6.946	2.08627	0.0489147	0.170638	-4.16668
HLA-DQA2	1.30528	8.3823	2.08368	0.0491718	0.171044	-4.17113
NLRP3	1.16375	7.96152	2.06092	0.0514842	0.175084	-4.21009
RNASE2	1.06318	9.11624	2.04941	0.0526893	0.177072	-4.22967
MPEG1	1.07523	10.4481	2.03898	0.0538045	0.179157	-4.24738
RASSF3	1.10196	9.04172	2.03799	0.0539116	0.179372	-4.24906
MS4A1	1.58536	7.97212	2.03496	0.05424	0.179884	-4.25419
SLC25A37	1.10911	8.07086	2.0213	0.0557423	0.182454	-4.27724
TRIM58	1.48874	8.60595	1.99155	0.0591432	0.187604	-4.32709
C15orf48	1.31327	4.31859	1.97528	0.0610799	0.190646	-4.35413
GPR160	1.1086	6.92346	1.97416	0.0612145	0.190805	-4.35598
IL6	1.30674	5.5722	1.9389	0.0656146	0.197789	-4.41406
MS4A3	1.11745	5.59502	1.93357	0.0663038	0.198661	-4.42279
PF4	1.02313	9.24313	1.92144	0.0678946	0.201254	-4.44255
BPGM	1.53465	7.76686	1.90944	0.0695024	0.20379	-4.46204
HCAR3	1.02756	7.27054	1.90287	0.0703956	0.205164	-4.47266
YOD1	1.02362	4.55143	1.89656	0.071264	0.206469	-4.48284
CXCL10	1.07604	6.62764	1.87268	0.0746353	0.212113	-4.52117
JCHAIN	1.43551	7.26976	1.82789	0.081336	0.221125	-4.59213
SERPINB2	1.12778	5.41457	1.77585	0.0897707	0.233006	-4.67301
IGHM	1.4637	8.78572	1.73454	0.0969926	0.243164	-4.73598
SNCA	1.41573	9.56564	1.57488	0.129739	0.285704	-4.9688
FECH	1.13847	6.59453	1.54259	0.137375	0.295289	-5.01375
CD24	1.06352	6.41108	1.53294	0.139728	0.297864	-5.02704
PF4V1	1.15549	6.36714	1.49632	0.148959	0.308791	-5.07688
NUDT4	1.10695	8.12999	1.47223	0.1553	0.316275	-5.10913
NUDT4P2	1.10695	8.12999	1.47223	0.1553	0.316275	-5.10913
NUDT4B	1.10695	8.12999	1.47223	0.1553	0.316275	-5.10913
IGHG3	1.09138	9.19576	1.43437	0.165708	0.328908	-5.15897
IGHG1	1.09138	9.19576	1.43437	0.165708	0.328908	-5.15897
IGHV4-31	1.09138	9.19576	1.43437	0.165708	0.328908	-5.15897
HEMGN	1.11914	5.80222	1.34602	0.192177	0.359202	-5.2711
XK	1.15713	6.76072	1.32018	0.20052	0.368355	-5.30277
RPS4Y1	1.18315	9.24637	1.20118	0.242615	0.41211	-5.44182
SELENBP1	1.11705	7.89129	1.17365	0.253245	0.42305	-5.47238
NDUFS8	0.762177	4.62807	6.80581	8.28282e-07	0.00420307	5.77738
DRG2	0.677382	6.91636	6.58941	1.34148e-06	0.00443787	5.34607
ERVFH21-1	-0.495798	4.39019	-5.94182	5.87842e-06	0.00765245	4.01368
TRPV1	-0.519309	4.48372	-5.91196	6.30033e-06	0.00782887	3.95082
PPP2R1A	0.714974	7.80481	5.79207	8.33005e-06	0.0085398	3.69726
PPP5C	0.561999	6.35717	5.71316	1.00192e-05	0.00928475	3.52939
FLAD1	0.724997	6.06111	5.65005	1.16188e-05	0.0102461	3.39458
PRR12	-0.67134	7.1396	-5.64067	1.1878e-05	0.0103084	3.37449
MAPK1IP1L	0.793678	6.0767	5.62513	1.23201e-05	0.0103662	3.34121
CELF1	0.997123	5.94439	5.55657	1.44803e-05	0.0110767	3.194
JUND	0.891473	5.94602	5.53843	1.51138e-05	0.0110767	3.15497
METTL26	0.655434	6.16976	5.50589	1.63217e-05	0.0110767	3.08484
SUZ12	-0.456047	3.86773	-5.50416	1.63886e-05	0.0110767	3.08111
ZNF84-DT	-0.360635	6.4424	-5.47694	1.74786e-05	0.0112084	3.02237
AP3B2	-0.783869	4.94741	-5.44812	1.87135e-05	0.0113247	2.96007
GPS1	0.583973	6.42091	5.31897	2.54328e-05	0.0118849	2.67983
POLM	0.496706	5.73683	5.29692	2.6804e-05	0.0120196	2.63182
BCL7C	0.454169	7.38845	5.29013	2.72413e-05	0.0120196	2.61702
PZP	-0.699026	5.72203	-5.26954	2.86125e-05	0.0120196	2.57212
IRAK4	0.531899	6.30623	5.26074	2.92195e-05	0.0120196	2.55292
UBE2M	0.856145	6.37378	5.24518	3.03249e-05	0.0120196	2.51895
HMG20B	0.623078	6.32227	5.23636	3.09701e-05	0.0120352	2.49969
BAP1	0.611602	6.10633	5.20238	3.35896e-05	0.0122434	2.4254
SLC39A6	0.834426	5.91662	5.1552	3.76028e-05	0.0127446	2.32209
KRT5	-0.743592	5.3949	-5.1479	3.82661e-05	0.0127446	2.30608
NDUFB8	0.69318	8.57909	5.12178	4.07364e-05	0.0127446	2.2488
CHRNA5	-0.437104	3.70326	-5.11848	4.10602e-05	0.0127446	2.24155
PSMG3-AS1	-0.459698	5.15782	-5.09775	4.31524e-05	0.0130351	2.19603
SHC1	0.816444	5.8021	5.07068	4.60479e-05	0.0133655	2.13654
TSN	0.898513	6.56023	5.04671	4.87763e-05	0.0133655	2.08379
ARF6	0.892704	7.74287	5.02826	5.09863e-05	0.0136651	2.04318
CRADD-AS1	-0.417642	5.07898	-5.02321	5.16095e-05	0.0136709	2.03205
ALKBH5	0.846998	7.52596	5.00817	5.35097e-05	0.0139983	1.99891
CTBP1-DT	-0.807694	6.44879	-5.0026	5.42302e-05	0.0141192	1.98665
SLC35A3	0.799314	5.82342	4.9967	5.50051e-05	0.0142371	1.97364
ACAN	-0.626084	5.49205	-4.96836	5.88867e-05	0.014698	1.91112
TRAF6	0.364156	6.69129	4.9666	5.91379e-05	0.014698	1.90722
CALM2	0.894358	8.01154	4.95316	6.10815e-05	0.0148161	1.87757
CALM3	0.894358	8.01154	4.95316	6.10815e-05	0.0148161	1.87757
VPS33A	-0.557545	6.02938	-4.95023	6.15136e-05	0.0148161	1.8711
POLD4	0.596189	7.74087	4.93835	6.32999e-05	0.0149268	1.84485
H2BC6	0.725433	6.01692	4.92127	6.59585e-05	0.014975	1.80712
ADGRG1	0.86016	6.70731	4.91795	6.64894e-05	0.0150219	1.79977
GANAB	0.94583	8.42585	4.89639	7.00349e-05	0.0150675	1.75212
TMEM108-AS1	-0.40858	5.17282	-4.89482	7.0301e-05	0.0150675	1.74864
LINC02853	-0.469837	4.58178	-4.87376	7.39639e-05	0.0151134	1.70204
OTUD5	0.486626	6.67488	4.87371	7.39727e-05	0.0151134	1.70193
CNST	0.738508	4.23241	4.87196	7.42853e-05	0.0151134	1.69806
ZNF414	0.413882	4.50806	4.86185	7.61212e-05	0.0151134	1.67566
DENND4A	0.887851	6.70058	4.8602	7.64237e-05	0.0151134	1.67202
AKIRIN2	0.720513	4.63153	4.82487	8.32294e-05	0.0154257	1.59374
PRINS	-0.825668	7.29972	-4.81608	8.50135e-05	0.0156502	1.57428
H2BC7	0.956989	5.94777	4.79523	8.94058e-05	0.0161189	1.52804
NRBP1	0.594767	7.68319	4.77923	9.2932e-05	0.0164064	1.49254
PIK3R5	0.714902	6.85369	4.75902	9.75844e-05	0.016906	1.4477
PSMC3IP	-0.285245	6.6399	-4.75687	9.8093e-05	0.016906	1.44292
MCM5	0.499188	6.51093	4.7507	9.95676e-05	0.0169931	1.42922
ANKRD19P	-0.515864	5.50191	-4.7495	9.98574e-05	0.0169931	1.42656
PCDH11X	-0.406454	3.93048	-4.73006	0.000104666	0.0173535	1.38338
PCDH11Y	-0.406454	3.93048	-4.73006	0.000104666	0.0173535	1.38338
ST3GAL3-AS1	-0.508289	5.93998	-4.72852	0.000105057	0.0173535	1.37995
MAZ	0.560703	5.25663	4.72225	0.000106662	0.0174224	1.36603
C16orf46	-0.525839	5.47519	-4.71174	0.00010941	0.0174224	1.34268
DCXR	0.440828	7.0185	4.70887	0.000110174	0.0174224	1.33629
GRASLND	-0.583118	6.65035	-4.7049	0.000111236	0.0174346	1.32748
ZBTB3	-0.565218	6.34783	-4.70142	0.000112177	0.0174737	1.31974
TEX48	-0.913371	6.73291	-4.69321	0.00011443	0.0176238	1.30148
CDHR1	-0.455051	4.28057	-4.683	0.000117294	0.0178637	1.27878
INPP5K	0.701458	7.63421	4.67163	0.000120568	0.0180372	1.2535
RRM1	0.879792	5.01577	4.66054	0.000123851	0.0182031	1.22883
KLF3	0.65469	6.72935	4.65519	0.000125465	0.0183269	1.21694
ZNF528	-1.00178	5.15627	-4.63741	0.000130988	0.0187481	1.17737
NDUFS7	0.625626	6.5944	4.63319	0.000132335	0.0187933	1.16798
EZHIP	-0.589435	4.27001	-4.62759	0.000134142	0.0188593	1.15552
FAM210A	-0.597191	6.40407	-4.62309	0.000135615	0.0190021	1.14549
POP1	-0.38632	5.69785	-4.61546	0.000138145	0.0190575	1.12851
LOC105372069	-0.441634	3.73211	-4.61017	0.000139929	0.0192226	1.11673
LOC100288069	-0.798499	5.75135	-4.60045	0.000143265	0.01937	1.09509
FAM157A	-0.798499	5.75135	-4.60045	0.000143265	0.01937	1.09509
WASH9P	-0.798499	5.75135	-4.60045	0.000143265	0.01937	1.09509
LOC101928344	-0.798499	5.75135	-4.60045	0.000143265	0.01937	1.09509
SAG	-0.556478	6.05448	-4.5997	0.000143527	0.01937	1.09341
ZNF816	-0.79941	6.70239	-4.59881	0.000143835	0.01937	1.09143
DNAH5	-0.358104	5.51833	-4.58138	0.000150045	0.0194086	1.05261
FGFR2	-0.406322	5.63187	-4.5803	0.000150438	0.0194086	1.05021
CLIC4	0.716794	6.06504	4.5735	0.000152938	0.0194559	1.03507
MPC2	0.95324	7.55699	4.5693	0.000154504	0.0195389	1.02571
LOC107985946	-0.643931	4.85276	-4.56176	0.000157355	0.0195389	1.00891
UBXN4	-0.643931	4.85276	-4.56176	0.000157355	0.0195389	1.00891
HDAC2-AS2	-0.543629	5.4834	-4.55788	0.000158845	0.0195389	1.00026
NYNRIN	-0.428609	5.35271	-4.54453	0.000164073	0.0198025	0.970505
ABT1	0.735276	7.39271	4.54163	0.000165232	0.0198025	0.964041
KRT75	-0.448591	5.37615	-4.53029	0.000169839	0.0199339	0.938776
G3BP2	0.962486	5.95919	4.5273	0.000171079	0.0199339	0.932096
TM9SF4	0.884941	6.45054	4.50857	0.000179032	0.020163	0.890348
ELP5	0.649307	6.23705	4.50829	0.000179154	0.020163	0.889721
VPS39	0.513702	7.19809	4.50798	0.000179289	0.020163	0.889032
TRAPPC2L	0.829891	7.52922	4.50727	0.000179595	0.020163	0.887463
P4HA3-AS1	-0.531224	4.60544	-4.50051	0.000182567	0.0202124	0.872386
DTWD1	-0.456274	4.01773	-4.49593	0.000184608	0.0202124	0.862169
NDUFA11	0.964036	7.39953	4.47879	0.00019245	0.0205512	0.823947
RBM15	0.797643	7.02395	4.47581	0.000193849	0.02062	0.817295
C1QTNF6	-0.496695	6.45348	-4.47182	0.000195735	0.0207284	0.808401
TPRXL	-0.42459	6.51038	-4.46764	0.00019773	0.0208704	0.799084
ADAM8	0.804753	5.62877	4.4564	0.000203202	0.0211625	0.774001
CNOT7	0.966199	4.91445	4.45248	0.000205146	0.0211625	0.765253
CCN6	-0.482275	3.68682	-4.45192	0.000205425	0.0211625	0.764005
NUCB1	0.990514	6.58069	4.45175	0.000205508	0.0211625	0.763633
MGAT2	0.505462	5.33789	4.4473	0.000207741	0.0211625	0.753703
TTC23	-0.332792	5.14799	-4.44347	0.000209684	0.0211625	0.745151
FCGR2C	0.483588	6.28759	4.44162	0.000210628	0.0211625	0.741022
LINC03074	-0.410612	3.59239	-4.43723	0.000212883	0.0211625	0.731238
LINC01282	-0.507345	4.85557	-4.43408	0.000214516	0.0212346	0.72422
CGRRF1	0.813631	6.80046	4.43014	0.00021658	0.0212647	0.715418
ZNF675	0.502162	3.28758	4.4293	0.000217023	0.0212647	0.713543
PHAX	-0.73708	6.98253	-4.41636	0.000223949	0.0216015	0.684679
LOC101927253	-0.529241	4.76508	-4.41207	0.000226298	0.0217449	0.675092
ZNRD2	0.548889	6.14238	4.40436	0.000230575	0.0218211	0.657888
LMNTD1	-0.434841	6.0641	-4.40177	0.00023203	0.0218211	0.652109
ZNF235	-0.423261	4.57396	-4.39848	0.000233891	0.021907	0.64477
CCDC13	0.558621	5.4989	4.39054	0.000238443	0.0220964	0.627059
NMNAT1	-0.45759	5.02583	-4.38191	0.000243493	0.02228	0.607805
SLC25A1	0.535758	6.60031	4.37165	0.000249639	0.0223967	0.5849
CGGBP1	0.856886	7.93724	4.37126	0.000249876	0.0223967	0.584029
BPIFB6	-0.458956	4.76233	-4.37039	0.000250402	0.0224071	0.582099
LOC338963	-0.634436	5.54734	-4.36911	0.000251187	0.0224381	0.579221
PSMD8	0.892002	7.82841	4.36805	0.000251832	0.0224381	0.576864
NADK	0.849147	7.33642	4.36771	0.000252037	0.0224381	0.576117
OR7E12P	-0.464541	6.84046	-4.36099	0.000256188	0.0224608	0.561107
PRRT3	-0.376205	5.24725	-4.35277	0.000261355	0.0225388	0.542761
CDK11B	0.420456	6.76361	4.33899	0.000270249	0.0228729	0.512015
COPE	0.897264	8.23173	4.33063	0.000275793	0.0229069	0.493362
LINC02504	-0.864427	5.86316	-4.32766	0.000277791	0.0229069	0.48673
KANSL1L	-0.302192	4.19059	-4.32695	0.000278272	0.0229069	0.48514
UBE2S	0.828545	5.70608	4.32687	0.000278327	0.0229069	0.484956
PITPNC1	0.606178	6.89237	4.32685	0.000278338	0.0229069	0.48492
AGXT2	-0.447093	4.63861	-4.32483	0.000279706	0.0229069	0.480415
TMTC3	-0.610019	4.72892	-4.32452	0.000279921	0.0229069	0.479711
SKAP1-AS2	-0.321699	3.53286	-4.32246	0.000281324	0.0229069	0.475118
ATG12	0.394654	6.42698	4.32188	0.000281722	0.0229069	0.473819
DYNLT2	-0.929695	7.56885	-4.31871	0.000283896	0.0229956	0.466755
MRPL38	0.756103	6.82732	4.30806	0.00029134	0.0231724	0.442977
LINC00520	-0.88511	8.55917	-4.30747	0.000291758	0.0231724	0.441659
SENP7	0.695007	3.63294	4.30736	0.000291836	0.0231724	0.441415
ARHGDIB	0.442529	8.75634	4.30602	0.000292787	0.0231724	0.438426
DNM1L	0.87501	6.12667	4.29456	0.00030105	0.0235225	0.412855
SIVA1	0.483009	6.74857	4.29069	0.000303896	0.0235679	0.404213
LBP	-0.691621	6.19426	-4.28953	0.000304755	0.0235679	0.401618
KLHL9	-0.402359	6.15556	-4.28517	0.000307999	0.0237181	0.39189
MAX	0.804644	6.18057	4.28314	0.000309524	0.0237296	0.387354
DMP1	-0.30423	3.40943	-4.28307	0.000309575	0.0237296	0.387203
ANXA10	-0.490206	5.36466	-4.27571	0.000315161	0.0238537	0.370775
LINC01115	-0.41383	4.85404	-4.27532	0.000315457	0.0238537	0.36991
ZNF605	-0.334392	3.07928	-4.27521	0.000315543	0.0238537	0.36966
NPFFR2	-0.443559	4.41458	-4.26919	0.000320193	0.0239954	0.356222
ACSL4	0.725487	4.6933	4.26667	0.000322156	0.0239954	0.350607
HOTTIP	-0.699297	7.75203	-4.26543	0.000323129	0.0239954	0.347837
IQCH-AS1	-0.697913	6.52147	-4.25371	0.000332463	0.0243004	0.321676
LOC101926907	-0.435918	4.3115	-4.25332	0.000332778	0.0243004	0.320806
PHYHIPL	-0.379493	6.28172	-4.2453	0.000339327	0.0244234	0.302903
DDX19B	0.544688	7.22157	4.2451	0.000339493	0.0244234	0.302455
RAMAC	0.411499	7.61845	4.24268	0.000341487	0.0244702	0.297076
NSMAF	0.578968	4.55966	4.23821	0.000345221	0.0246794	0.287086
CHCHD2	0.981461	10.2147	4.23422	0.000348582	0.0246816	0.278185
TCTN2	-0.901756	7.9052	-4.23199	0.000350473	0.0246816	0.273214
SARDH	-0.526423	4.23221	-4.22434	0.000357045	0.0247609	0.256151
CNRIP1	-0.496062	4.38956	-4.22351	0.00035777	0.0247609	0.254286
TTC34	-0.41067	5.71505	-4.21758	0.000362962	0.0247647	0.241053
LOC100507053	-0.285273	4.4234	-4.21724	0.000363261	0.0247647	0.240297
CADM3-AS1	-0.425583	6.0203	-4.21403	0.000366102	0.024856	0.233142
TSGA13	-0.536266	4.8871	-4.21185	0.000368045	0.024889	0.228278
WDR83OS	0.802999	8.8852	4.21126	0.000368574	0.024889	0.22696
RBL1	-0.483276	3.33745	-4.21007	0.000369637	0.024889	0.224315
TBRG1	0.62963	5.53486	4.20476	0.000374441	0.0249102	0.212453
FCGBP	-0.636037	6.93574	-4.20384	0.000375275	0.0249102	0.210411
LINC02475	-0.421118	5.09558	-4.20369	0.000375418	0.0249102	0.210059
ZNF22-AS1	-0.615672	5.89342	-4.19949	0.000379264	0.0249664	0.200699
REXO1	-0.484895	6.15504	-4.19878	0.000379918	0.0249664	0.199117
PTPRT	-0.530282	5.81452	-4.19353	0.000384792	0.0251958	0.187408
ACTR1B	0.327539	7.52693	4.19183	0.000386385	0.0252396	0.183614
TSR3	0.446239	5.72711	4.18978	0.00038831	0.0252632	0.179048
RPS11P6	-0.40235	4.93892	-4.18695	0.000390997	0.0252852	0.172716
TENM4	-0.449051	4.48624	-4.18527	0.000392587	0.02531	0.168987
LYSMD1	-0.528186	5.6313	-4.18443	0.00039339	0.02531	0.167112
MRPS15	0.603627	5.63113	4.18434	0.00039348	0.02531	0.166901
IGFBP5	-0.36829	3.7148	-4.18257	0.000395171	0.0253403	0.162963
APH1A	0.711445	6.95179	4.17788	0.000399699	0.0254097	0.152499
LOC101927495	-0.466979	3.86316	-4.17631	0.000401224	0.0254097	0.149002
ASXL2	0.515692	5.57697	4.17154	0.000405904	0.0254097	0.138351
GPS2	0.901458	7.58916	4.17093	0.000406505	0.0254097	0.136991
JTB	0.836323	9.05532	4.16386	0.000413547	0.0255777	0.121218
RPUSD3	-0.453201	7.58657	-4.16064	0.000416793	0.0257159	0.114039
TAPBP	0.827029	6.6995	4.15951	0.000417931	0.0257159	0.111533
CDH3	-0.479224	4.39806	-4.15932	0.000418133	0.0257159	0.111091
PTBP3	0.813954	6.0014	4.15673	0.000420765	0.0257507	0.105328
LINC02987	-0.674259	6.92316	-4.1566	0.000420903	0.0257507	0.105028
MEIS3P1	0.393229	5.0673	4.15289	0.000424705	0.02579	0.0967684
ARPP19	0.721781	5.7104	4.15069	0.000426988	0.02579	0.0918458
SLC22A5	-0.455412	5.50791	-4.14968	0.000428036	0.02579	0.089595
PEX11A	-0.501761	5.52062	-4.14966	0.000428049	0.02579	0.0895676
C6orf52	-0.571731	5.6294	-4.14931	0.000428416	0.02579	0.0887803
ARAF	0.320099	7.66915	4.14897	0.000428772	0.02579	0.0880174
GPR19	-0.542349	5.469	-4.14754	0.00043026	0.0258227	0.0848353
ZMYND12	-0.399617	4.5866	-4.14316	0.000434857	0.0259904	0.0750769
NCBP2AS2	0.749445	7.52729	4.14074	0.000437428	0.0259904	0.0696627
SLC6A16	-0.44507	4.86476	-4.13722	0.000441174	0.0260589	0.0618325
LINC03013	-0.415404	4.52283	-4.13694	0.000441476	0.0260589	0.0612047
SPMIP3	-0.724081	5.20432	-4.13571	0.000442799	0.0260589	0.0584561
LOC105379362	-0.420988	4.12154	-4.12767	0.000451525	0.0262087	0.0405379
DCAF7	0.420421	6.48296	4.12759	0.000451615	0.0262087	0.0403536
GJA10	-0.382842	5.23606	-4.12356	0.000456061	0.0262815	0.0313595
GEMIN7	0.598036	7.25298	4.1235	0.000456117	0.0262815	0.0312469
ARRB2	0.911951	9.9207	4.12081	0.000459112	0.0264231	0.0252365
APPL2	0.740259	4.80173	4.11968	0.000460373	0.0264362	0.0227176
BAX	0.418505	6.30401	4.11752	0.000462797	0.0264362	0.0178967
GPR15LG	-0.77122	4.85653	-4.11568	0.000464859	0.0264362	0.0138137
KRTAP2-2	-0.413993	3.66743	-4.11421	0.000466528	0.0264362	0.0105237
FHL1	0.546807	4.56483	4.11404	0.000466713	0.0264362	0.0101585
ARMH3	0.480649	5.38489	4.11299	0.000467906	0.0264362	0.00781518
MGAT4B	0.452293	6.30242	4.11149	0.000469616	0.0264433	0.00446601
ZBED4	0.967707	5.2569	4.10915	0.000472291	0.0264848	-0.000748765
GPX4	0.775124	9.2308	4.10873	0.000472778	0.0264848	-0.00169596
JAZF1-AS1	-0.321978	3.51424	-4.10577	0.000476178	0.0265717	-0.0082745
FBXL12	0.58458	7.25944	4.09925	0.000483776	0.0266789	-0.0228088
PRKG1-AS1	-0.306956	4.10096	-4.09902	0.000484051	0.0266789	-0.0233299
LINC02070	-0.276868	3.26405	-4.09541	0.000488312	0.0267382	-0.0313772
PRKG2	-0.442809	5.95959	-4.09523	0.000488518	0.0267382	-0.0317648
NUDT21	0.864893	6.59423	4.09489	0.000488927	0.0267382	-0.0325327
SMIM29	0.472545	6.82937	4.09416	0.000489794	0.0267382	-0.0341591
OAZ2	0.94542	8.12429	4.09356	0.000490505	0.0267382	-0.0354915
TUG1	0.891061	7.17972	4.09035	0.000494345	0.0268816	-0.0426498
ETV3	0.700022	6.35794	4.09013	0.000494611	0.0268816	-0.0431447
IL4	-0.48839	3.92867	-4.08885	0.000496141	0.0269379	-0.0459789
PIK3IP1	0.737278	6.01347	4.08806	0.000497099	0.0269632	-0.04775
TRAPPC5	0.700926	7.68437	4.08699	0.000498394	0.0270066	-0.0501397
MAPK10-AS1	-0.328838	4.74494	-4.08199	0.000504477	0.0272014	-0.0612758
CALHM4	-0.587955	4.65526	-4.07883	0.000508361	0.0272496	-0.0683171
LINC02270	-0.444848	4.04086	-4.07815	0.000509193	0.0272675	-0.0698185
STXBP3	0.536803	4.95628	4.07482	0.000513332	0.0274086	-0.0772492
TMEM185A	0.577532	6.18531	4.0743	0.000513979	0.0274164	-0.0784066
BTNL8	-0.717701	6.7588	-4.0683	0.000521518	0.0275914	-0.0917725
QKI	0.670383	6.78931	4.06688	0.000523315	0.0275914	-0.0949308
TUB	-0.406623	4.5476	-4.06528	0.000525349	0.0276548	-0.0984912
PQBP1	0.874248	6.73812	4.06447	0.000526385	0.0276548	-0.1003
ZNF625	-0.291792	3.94343	-4.06057	0.000531386	0.0276753	-0.10898
SOD3	-0.494873	7.13272	-4.05846	0.000534109	0.0276753	-0.113672
MIR124-2HG	-0.393027	3.80619	-4.05697	0.000536043	0.0276753	-0.116989
KRBOX1-AS1	-0.557739	4.84278	-4.04756	0.000548429	0.0280468	-0.137957
ODAD3	-0.554933	5.99457	-4.0429	0.000554661	0.0281737	-0.148328
SPATA46	-0.596941	5.16905	-4.04162	0.000556384	0.0281737	-0.151175
SDF4	0.568694	8.61065	4.04128	0.00055684	0.0281737	-0.151927
SAPCD1	-0.551888	6.96935	-4.03828	0.000560915	0.0282916	-0.158619
TGFB3	-0.305653	4.12062	-4.03561	0.000564555	0.0283036	-0.164555
RNF157-AS1	-0.390879	3.81267	-4.0352	0.000565122	0.0283036	-0.165477
DPEP2NB	-0.460833	6.30451	-4.03207	0.000569425	0.0284322	-0.172438
REDIC1	-0.674476	4.38415	-4.02932	0.000573228	0.0284873	-0.178547
FAM222B	-0.259048	8.15264	-4.02241	0.000582927	0.0286972	-0.193946
APRT	0.390513	7.47489	4.02202	0.000583469	0.0286972	-0.194799
MYOZ2	-0.373704	3.6187	-4.02136	0.000584407	0.0286972	-0.196273
SLAIN2	-0.3856	3.69968	-4.02126	0.000584549	0.0286972	-0.196495
SLC44A2	0.904422	7.60583	4.02122	0.00058461	0.0286972	-0.196591
ENTPD5	-0.440842	5.60387	-4.02115	0.000584704	0.0286972	-0.196739
NEAT1	0.986908	6.69139	4.0201	0.00058619	0.0287231	-0.199067
XYLB	-0.534032	4.24819	-4.01807	0.000589084	0.0287778	-0.203587
FBN1	-0.543284	4.18288	-4.01778	0.000589505	0.0287778	-0.204243
PICART1	-0.663215	3.94897	-4.01617	0.000591811	0.0287876	-0.207825
IDO2	-0.57069	3.99127	-4.01511	0.000593329	0.0288212	-0.210176
FHOD3	-0.468881	4.20553	-4.01461	0.000594045	0.0288212	-0.211283
LRRC41	0.602235	5.91732	4.01421	0.000594623	0.0288218	-0.212175
WDR77	0.52917	6.95204	4.01314	0.000596177	0.0288276	-0.214572
ZNF470	-0.237556	3.76655	-4.01307	0.000596276	0.0288276	-0.214723
SMC4	0.943601	6.16742	4.01234	0.000597327	0.0288276	-0.216339
RPS6KA2-AS1	-0.566129	4.33537	-4.00619	0.000606309	0.0289946	-0.230035
LINC02604	-0.457967	6.28618	-4.00572	0.000606992	0.0289946	-0.231067
SLC6A1	-0.3176	3.95407	-4.00558	0.000607203	0.0289946	-0.231387
ATP8B1-AS1	-0.822066	6.91595	-4.00378	0.000609851	0.0290728	-0.235379
SCN7A	-0.334509	3.45527	-4.00355	0.000610196	0.0290728	-0.235899
FLRT3	-0.428093	3.6385	-4.00313	0.000610822	0.0290728	-0.23684
H2AC14	0.565505	6.09151	4.00154	0.000613184	0.0290837	-0.240381
C17orf58	0.478005	5.17409	3.99917	0.000616715	0.0290837	-0.245649
REXO1L1P	-0.419605	4.08742	-3.99898	0.000617001	0.0290837	-0.246075
JAM2	-0.499313	5.22575	-3.99894	0.000617048	0.0290837	-0.246145
TRAPPC2	-0.282635	3.47562	-3.99281	0.000626287	0.0293435	-0.259782
PKNOX2	-0.439972	6.24916	-3.99256	0.000626676	0.0293435	-0.260352
DAPK3	0.681477	5.32759	3.99057	0.000629704	0.0293889	-0.264774
PIK3C2G	-0.333133	4.15346	-3.99032	0.000630083	0.0293889	-0.265326
LRRC37BP1	-0.423803	4.10561	-3.98297	0.000641409	0.0296693	-0.281673
ZNF227	0.68832	3.91146	3.97852	0.000648358	0.0298643	-0.291558
DYNC2LI1	-0.267464	2.99236	-3.97735	0.000650202	0.0298696	-0.294164
C2CD6	-0.493835	3.53638	-3.97645	0.000651618	0.0298696	-0.29616
NME7	0.555285	5.22837	3.97371	0.000655973	0.0298878	-0.302271
SUPT4H1	0.622349	8.22146	3.97295	0.000657168	0.0299173	-0.30394
MIR194-2HG	-0.457251	6.84627	-3.97049	0.000661108	0.0300484	-0.309424
KDM5C	-0.407765	8.03186	-3.97005	0.000661816	0.0300484	-0.310407
RIMBP2	-0.397906	4.61629	-3.9697	0.000662372	0.0300484	-0.311176
PRTG	-0.334448	4.10087	-3.96943	0.000662797	0.0300484	-0.311765
SRR	0.408258	4.08922	3.96651	0.000667506	0.0301619	-0.318259
ASB14	-0.472467	6.08023	-3.96499	0.000669967	0.0302231	-0.321636
SLC30A6	-0.551685	4.95079	-3.9634	0.000672557	0.0302986	-0.325174
SKIC3	0.768889	3.88032	3.96196	0.000674904	0.0302986	-0.328371
GALNT2	0.526097	4.41893	3.96073	0.000676918	0.0303171	-0.331104
MAP2K4	0.859447	6.21794	3.95906	0.000679662	0.0303709	-0.334815
ZZEF1	0.457257	5.13077	3.95466	0.000686951	0.0305607	-0.3446
PRKCSH	0.746681	7.02266	3.95203	0.000691349	0.0306565	-0.350454
ZNF317	0.490401	5.41844	3.94462	0.00070387	0.0310337	-0.366917
SRA1	0.569697	6.89833	3.94431	0.000704395	0.0310337	-0.3676
L3MBTL2	0.508291	5.80657	3.94214	0.000708099	0.0310556	-0.372411
PRDX6-AS1	-0.450431	5.72392	-3.93575	0.000719139	0.03123	-0.386601
RPLP2	-0.761019	7.09382	-3.93528	0.000719966	0.03123	-0.387655
LGALS8-AS1	-0.407696	5.61728	-3.93045	0.000728435	0.0314425	-0.39838
PDZRN3-AS1	-0.489295	4.28029	-3.92907	0.000730882	0.0314916	-0.401455
POLR3B	-0.314614	3.34463	-3.92851	0.000731866	0.0314916	-0.402688
ZHX2	-0.574093	4.11954	-3.92834	0.000732168	0.0314916	-0.403068
SLC35A4	0.438389	7.51094	3.92756	0.00073355	0.0315058	-0.404797
CBX4	0.481187	5.34336	3.92649	0.00073546	0.031563	-0.407181
POLR1C	0.299101	6.06684	3.92383	0.00074021	0.031641	-0.413085
TRAV21	0.539516	4.90762	3.92172	0.000743992	0.031641	-0.417759
WIPI1	0.924819	5.326	3.92122	0.000744899	0.031641	-0.418876
MTRR	0.442159	5.34373	3.92031	0.000746536	0.031641	-0.420889
DMC1	-0.318003	3.72564	-3.91629	0.000753837	0.0317445	-0.429813
SNORA68	-0.511708	6.24793	-3.91609	0.000754204	0.0317445	-0.43026
MAD2L2	0.67864	7.1901	3.91364	0.000758692	0.0317756	-0.435701
LOC105376844	-0.826826	5.20359	-3.91361	0.000758755	0.0317756	-0.435777
LINC01706	-0.5435	3.85281	-3.91275	0.000760332	0.0317756	-0.43768
TAF2	-0.54796	7.70966	-3.91	0.000765406	0.0317897	-0.443779
RANGAP1	0.473423	6.38602	3.90868	0.000767863	0.0317897	-0.446719
SLC44A1	-0.506565	4.23687	-3.90807	0.000768984	0.0317897	-0.448056
SALL2	-0.457917	6.97096	-3.90751	0.000770036	0.0317897	-0.44931
LOC101928516	-0.482085	4.71798	-3.90621	0.000772465	0.0317897	-0.452197
SMIM8	0.80308	4.75809	3.90545	0.000773884	0.0317897	-0.45388
LINC01590	0.80308	4.75809	3.90545	0.000773884	0.0317897	-0.45388
RASA3	0.811121	6.1322	3.90466	0.000775372	0.0318063	-0.455641
LINC00899	-0.419744	4.45166	-3.9023	0.000779811	0.0318593	-0.460875
CD300LG	-0.319993	3.8907	-3.90205	0.00078028	0.0318593	-0.461426
NRG2	-0.441573	3.57297	-3.9004	0.000783397	0.0319167	-0.465082
DONSON	0.391188	4.79149	3.89777	0.000788404	0.0319952	-0.470924
MAD2L1BP	0.499673	6.74778	3.89488	0.000793925	0.0320402	-0.477321
HOXD-AS2	-0.480414	5.09196	-3.89421	0.000795217	0.0320402	-0.478812
LINC02149	-0.255634	3.21137	-3.88897	0.000805361	0.0321469	-0.490433
CTDSPL2	0.717544	4.18327	3.88868	0.000805935	0.0321469	-0.491086
PLA2G6	-0.363741	7.3359	-3.88823	0.000806812	0.0321497	-0.492083
SLC2A2	-0.305879	3.25317	-3.88796	0.000807344	0.0321497	-0.492688
ZNF835	-0.862048	5.32827	-3.88388	0.000815346	0.0323554	-0.501729
RBAK	0.32236	3.43325	3.88357	0.000815952	0.0323554	-0.50241
MRPL37	0.754166	6.73741	3.88169	0.00081967	0.032428	-0.506578
MAMLD1	-0.493851	5.09999	-3.87653	0.000829967	0.0325995	-0.518022
NCAPG2	0.555142	5.17486	3.8739	0.000835274	0.0327608	-0.523865
XAGE2	-0.575776	6.8858	-3.87314	0.000836814	0.0327977	-0.525554
GATA6-AS1	-0.546548	6.34317	-3.87219	0.000838739	0.032838	-0.527659
HPYR1	-0.655565	3.91166	-3.87204	0.000839044	0.032838	-0.527993
CLDND1	0.971317	8.03159	3.86903	0.000845155	0.0329238	-0.534645
SERPINA9	-0.395518	6.41809	-3.86879	0.00084566	0.0329238	-0.535192
RBBP6	0.699482	3.969	3.86877	0.0008457	0.0329238	-0.535235
JAK2	0.477417	5.08228	3.86706	0.000849205	0.0329761	-0.539027
PMS2P4	-0.344131	3.78465	-3.86534	0.000852741	0.0330465	-0.542835
RRN3	0.998516	4.83929	3.86454	0.000854386	0.0330465	-0.544602
RRN3P2	0.998516	4.83929	3.86454	0.000854386	0.0330465	-0.544602
CAMK1G	-0.382749	5.5914	-3.86406	0.000855386	0.0330465	-0.545673
RPL38	-0.641179	10.7683	-3.85704	0.000870022	0.033308	-0.561223
DNAJC3-DT	-0.349881	4.66021	-3.85542	0.000873431	0.033372	-0.564807
IL2RG	0.96849	9.62772	3.85499	0.000874346	0.033372	-0.565767
MEAK7	-0.328429	5.57523	-3.85059	0.000883696	0.0335734	-0.575515
PHC3	0.666058	4.70782	3.85038	0.000884137	0.0335734	-0.575973
SUMO3	0.886197	6.70894	3.85011	0.000884731	0.0335734	-0.576588
AKNAD1	-0.409776	3.49349	-3.84545	0.000894751	0.0336902	-0.586909
ZNF318	0.832651	6.42899	3.84326	0.000899502	0.0337292	-0.591761
NRBP2	-0.471232	7.12265	-3.84317	0.000899684	0.0337292	-0.591947
PACSIN2	0.606689	7.05233	3.843	0.000900062	0.0337292	-0.592332
CIBAR1	-0.288611	3.63654	-3.84176	0.000902753	0.0337837	-0.595068
WTAP	0.828372	5.2477	3.84037	0.00090579	0.0338042	-0.598146
MIR4500HG	-0.561803	3.81474	-3.83869	0.000909484	0.0338042	-0.601874
TSPAN31	0.616314	6.65041	3.83732	0.000912494	0.0338701	-0.604902
BTNL2	-0.322606	5.04117	-3.83526	0.000917046	0.0339216	-0.609462
CYYR1	-0.550685	5.60027	-3.83256	0.000923054	0.0339873	-0.615445
GALM	-0.549762	7.09768	-3.83245	0.0009233	0.0339873	-0.61569
SUGP2	0.462021	5.3873	3.82918	0.00093063	0.0341034	-0.622936
HYOU1	0.540564	7.82684	3.8289	0.000931265	0.0341038	-0.62356
OXSR1	0.80979	8.20907	3.8262	0.00093735	0.034159	-0.629528
LYRM4-AS1	-0.431806	5.58644	-3.82594	0.000937947	0.034159	-0.63011
TTC6	0.34758	5.66775	3.82531	0.000939374	0.03416	-0.631504
OR1Q1	-0.317094	3.29606	-3.82463	0.000940924	0.03416	-0.633014
MMAA	0.443176	5.57251	3.8226	0.00094554	0.0341692	-0.637498
NFYA	0.701393	5.48557	3.82241	0.000945978	0.0341692	-0.637923
CIMAP3	-0.407278	5.35654	-3.8218	0.000947369	0.0341692	-0.639268
ATP1A2	-0.499053	4.41651	-3.8176	0.000957032	0.0344475	-0.648566
ARL17A	-0.493942	6.6796	-3.81534	0.000962267	0.0345332	-0.653563
ARL17B	-0.493942	6.6796	-3.81534	0.000962267	0.0345332	-0.653563
LOC100996709	-0.493942	6.6796	-3.81534	0.000962267	0.0345332	-0.653563
LINC02431	-0.475513	5.63702	-3.81407	0.00096523	0.0345332	-0.65638
NR1H2	0.616507	6.58933	3.81362	0.000966273	0.0345332	-0.65737
SPAAR	-0.424682	7.26167	-3.81283	0.000968125	0.0345332	-0.659124
KRTAP4-1	-0.440728	4.16967	-3.81142	0.000971412	0.0345799	-0.662228
PIGL	-0.633348	4.10941	-3.8114	0.000971463	0.0345799	-0.662277
LOC105370638	-0.511523	5.91644	-3.81063	0.000973267	0.0345991	-0.663976
SNCAIP	-0.438533	6.0731	-3.81007	0.000974595	0.0346211	-0.665225
FIP1L1	0.276903	3.63212	3.80983	0.000975154	0.0346211	-0.665751
MAP10	-0.475361	3.53481	-3.80912	0.000976833	0.0346501	-0.667327
RUNDC3A-AS1	-0.340267	3.33117	-3.8079	0.000979705	0.0346949	-0.670016
CAPSL-DT	-0.457182	4.2815	-3.80612	0.000983923	0.0347969	-0.673951
LOC105373714	-0.48523	4.60079	-3.8013	0.000995451	0.0348922	-0.684621
PTGER3	-0.368439	3.3027	-3.80089	0.00099644	0.0348922	-0.68553
NDUFC1	0.670972	8.81248	3.80072	0.000996842	0.0348922	-0.6859
FASTKD5	0.62045	7.30249	3.79898	0.00100105	0.0348922	-0.689761
HOXB-AS1	-0.631662	4.48255	-3.79838	0.00100248	0.0348922	-0.691067
FOXE1	-0.415403	3.47596	-3.79723	0.00100529	0.0348922	-0.693628
PDLIM5	0.558735	5.26261	3.79672	0.00100653	0.0348922	-0.694755
GTPBP1	-0.468002	5.36459	-3.79569	0.00100903	0.0348922	-0.69703
GABRG3-AS1	-0.371317	6.052	-3.79544	0.00100963	0.0348922	-0.697574
FUNDC2	0.829449	8.75505	3.79508	0.0010105	0.0348922	-0.698364
MIR3976HG	-0.379006	3.94952	-3.79302	0.00101554	0.0349683	-0.70292
MCTP2	-0.423115	5.06561	-3.79103	0.00102044	0.0350674	-0.707326
RBMXL2	-0.519134	4.10117	-3.78979	0.00102351	0.0350728	-0.710079
ANKRD49	0.90555	8.11781	3.78972	0.00102366	0.0350728	-0.710216
THOC6	0.345795	5.64783	3.78756	0.00102901	0.0350898	-0.71499
GNG2	0.712911	5.61235	3.78738	0.00102947	0.0350898	-0.715395
CCM2L	-0.485171	7.37145	-3.78696	0.00103051	0.0350898	-0.716323
RUNDC3B	-0.257796	3.25402	-3.78438	0.00103696	0.0352336	-0.722033
MICB	0.334701	6.16488	3.78411	0.00103761	0.0352336	-0.722614
GLB1L	-0.320926	6.36943	-3.7795	0.00104923	0.0353231	-0.732812
PAK6	-0.447837	5.19663	-3.77867	0.00105135	0.0353231	-0.734656
CANT1	0.375676	5.23423	3.77841	0.00105199	0.0353231	-0.735216
PTGS1	0.807222	6.59622	3.77665	0.00105647	0.0353231	-0.739105
IWS1	0.470647	3.58478	3.77595	0.00105826	0.0353231	-0.740659
IDH3G	0.840239	7.81348	3.77571	0.00105886	0.0353231	-0.74118
NOL9	0.541134	5.64823	3.7753	0.00105992	0.0353231	-0.742094
BRAF	-0.574479	6.48232	-3.77524	0.00106007	0.0353231	-0.742224
KIAA1549	-0.574479	6.48232	-3.77524	0.00106007	0.0353231	-0.742224
CRYGN	-0.405268	5.14985	-3.77373	0.00106393	0.0353404	-0.745552
SVOP	-0.394634	4.88539	-3.77323	0.00106522	0.0353404	-0.746663
SSR4	0.698037	9.79117	3.77257	0.00106693	0.0353542	-0.748129
REST	-0.462137	7.54814	-3.77207	0.0010682	0.0353748	-0.749217
TMOD4	-0.44342	5.1152	-3.77155	0.00106954	0.0353762	-0.750364
ANO5	-0.352386	6.24463	-3.76926	0.00107547	0.0354867	-0.755432
BLTP3A	-0.497094	4.06828	-3.76589	0.00108424	0.0355586	-0.762868
DIRC3	-0.536448	4.5121	-3.76552	0.00108522	0.0355586	-0.763693
UBQLN3	-0.46476	4.02392	-3.7654	0.00108552	0.0355586	-0.76395
SOD1	0.999943	9.29878	3.7654	0.00108553	0.0355586	-0.763958
CCDC15	-0.371781	5.706	-3.76351	0.0010905	0.0356809	-0.768133
TSPAN10	-0.348953	3.68027	-3.76165	0.0010954	0.035739	-0.772246
USP2	-0.404052	4.68235	-3.75993	0.00109994	0.035739	-0.776031
FRRS1L	-0.294007	4.19354	-3.75642	0.00110929	0.0358769	-0.78378
PIRC66	-0.383164	4.92175	-3.75632	0.00110957	0.0358769	-0.784007
LOC100130987	0.493039	6.95265	3.75512	0.00111279	0.0358769	-0.786665
RAD9A	0.493039	6.95265	3.75512	0.00111279	0.0358769	-0.786665
CD1B	-0.437633	5.25031	-3.75499	0.00111313	0.0358769	-0.786945
ATAD5	-0.275901	4.6105	-3.75286	0.00111886	0.035921	-0.79164
PLCD3	-0.596664	5.52332	-3.75164	0.00112217	0.035985	-0.794343
MS4A8	-0.472017	5.82176	-3.75086	0.00112427	0.0360259	-0.796057
IP6K2	0.457821	6.85596	3.75026	0.0011259	0.0360412	-0.797382
C1orf74	-0.354724	4.68363	-3.74839	0.00113099	0.0360735	-0.80151
PAXIP1-AS2	-0.620046	4.77116	-3.74827	0.00113132	0.0360735	-0.801777
ZCCHC7	0.520282	3.61484	3.74779	0.00113263	0.0360735	-0.802838
WNK3	-0.433242	4.97532	-3.74723	0.00113416	0.0360735	-0.804077
DDT	0.735126	6.70585	3.74549	0.00113892	0.0361109	-0.807914
DDTL	0.735126	6.70585	3.74549	0.00113892	0.0361109	-0.807914
CHP1	0.796354	5.37413	3.74535	0.00113931	0.0361109	-0.808226
CALHM5	-0.448527	6.17029	-3.74279	0.00114636	0.0361876	-0.813866
OGT	0.962265	7.57765	3.74119	0.0011508	0.036256	-0.817406
HMCN2	-0.352519	5.35398	-3.7402	0.00115353	0.0362885	-0.81958
C4A	-0.36929	3.50156	-3.73947	0.00115557	0.036307	-0.821196
C4B	-0.36929	3.50156	-3.73947	0.00115557	0.036307	-0.821196
C4B_2	-0.36929	3.50156	-3.73947	0.00115557	0.036307	-0.821196
CSNK1A1	0.822684	5.61051	3.73811	0.00115937	0.0363532	-0.824201
LINC02067	-0.65728	9.51954	-3.73773	0.00116041	0.0363532	-0.825022
GLE1	0.517935	5.9052	3.7372	0.00116191	0.0363532	-0.826201
CIBAR1-DT	-0.514499	5.32281	-3.73712	0.00116213	0.0363532	-0.826379
AK8	-0.499316	6.44751	-3.73279	0.00117431	0.0364318	-0.835922
SNX17	0.545424	8.62696	3.73245	0.00117529	0.0364318	-0.83668
MLPH	-0.3693	6.22406	-3.73139	0.00117828	0.0364318	-0.83901
PPP4R3B	0.618041	4.76242	3.73108	0.00117917	0.0364318	-0.839702
ANKH	-0.47344	4.49643	-3.73106	0.00117921	0.0364318	-0.839733
LPIN1	0.562426	5.52127	3.73088	0.00117974	0.0364318	-0.84014
GPR89A	0.696607	6.87818	3.73026	0.0011815	0.0364352	-0.841508
LINGO1-AS2	-0.474222	6.16216	-3.73025	0.00118152	0.0364352	-0.841522
LNCOC1	-0.319164	3.59059	-3.72848	0.00118656	0.0365289	-0.84542
SCAMP1	0.707235	5.06469	3.72442	0.00119824	0.0367437	-0.854385
LINC00910	-0.921799	4.18837	-3.72363	0.00120052	0.0367639	-0.85612
ZNF703	-0.656029	6.29289	-3.7227	0.00120321	0.0367639	-0.858173
SLC35B1	0.897022	7.36347	3.72232	0.00120431	0.0367639	-0.859006
RWDD3	0.850689	5.69906	3.71948	0.0012126	0.0368682	-0.865282
QTRT1	0.370508	6.08425	3.71712	0.0012195	0.0370047	-0.870472
CLINT1	0.846418	7.36854	3.71707	0.00121966	0.0370047	-0.870594
HSDL2	-0.266986	2.98636	-3.70767	0.00124756	0.0374783	-0.891293
ASB12	-0.776629	7.89882	-3.70626	0.00125179	0.0375229	-0.894391
MAP4K4	-0.777839	6.47995	-3.70573	0.00125339	0.0375503	-0.89556
PILRB	0.630649	6.93023	3.70551	0.00125408	0.0375503	-0.896061
STAG3L5P-PVRIG2P-PILRB	0.630649	6.93023	3.70551	0.00125408	0.0375503	-0.896061
GRM5	-0.372487	4.62498	-3.70441	0.00125739	0.0376081	-0.898469
YRDC	0.840058	6.70269	3.70332	0.00126071	0.0376604	-0.900884
ZSCAN12P1	-0.500667	5.85907	-3.69771	0.00127785	0.0379604	-0.913236
TLE5	0.836634	7.97392	3.6955	0.00128467	0.0380288	-0.918108
SSBP1	0.958033	6.38546	3.69457	0.00128754	0.0380725	-0.920148
GCNT4	-0.472897	4.18127	-3.69427	0.00128847	0.0380796	-0.920813
GALNTL6	-0.492318	4.03491	-3.69252	0.0012939	0.0381682	-0.924656
LOC101927543	-0.340595	3.96845	-3.6925	0.00129396	0.0381682	-0.924699
ATP8B3	-0.371326	4.05621	-3.69218	0.00129496	0.0381682	-0.925407
COX14	-0.56018	5.47075	-3.68883	0.00130544	0.0383529	-0.932778
LILRA1	0.575411	5.62414	3.68798	0.0013081	0.0383868	-0.934641
LINC02997	-0.446101	5.29276	-3.68798	0.00130813	0.0383868	-0.934661
PARD6B	-0.442849	4.00883	-3.6878	0.0013087	0.0383868	-0.935058
TIGD4	-0.334818	2.93145	-3.6859	0.00131468	0.0383953	-0.93923
SPANXA2-OT1	-0.326657	3.51988	-3.68583	0.0013149	0.0383953	-0.939383
TRIM13	0.727009	4.21678	3.68461	0.00131875	0.0383953	-0.94206
ELOVL1	0.818249	6.72061	3.6836	0.00132198	0.0384387	-0.944293
UBE2W	-0.550974	4.1512	-3.68168	0.00132809	0.0385625	-0.948512
SLC16A2	-0.37835	5.55178	-3.68082	0.00133085	0.0385879	-0.950409
UCHL3	0.97293	6.76622	3.67952	0.00133501	0.0385879	-0.953267
TM7SF3	-0.545399	4.4477	-3.67917	0.00133613	0.0385879	-0.954034
ZBTB44-DT	-0.451261	4.32369	-3.67916	0.00133618	0.0385879	-0.954066
PHF20	0.550762	6.20608	3.67822	0.0013392	0.0386186	-0.956134
KRTAP4-9	-0.316475	4.50646	-3.67731	0.00134211	0.0386243	-0.95812
OR2C1	-0.472981	5.8968	-3.67717	0.00134257	0.0386243	-0.958431
POLR2J2	0.599821	6.85847	3.67624	0.00134558	0.0386243	-0.960482
POLR2J3	0.599821	6.85847	3.67624	0.00134558	0.0386243	-0.960482
SFTPD	-0.579234	5.08001	-3.67525	0.00134878	0.0386496	-0.962655
MUC4	-0.273609	4.88746	-3.67497	0.00134971	0.0386496	-0.963284
TTC3	0.639765	3.81688	3.67487	0.00135002	0.0386496	-0.963493
PRDX1	0.953153	9.05498	3.67245	0.0013579	0.0387441	-0.968813
DUSP12	0.82211	7.45821	3.67134	0.00136153	0.0387918	-0.971256
LINC02026	-0.549052	4.11902	-3.67059	0.001364	0.0388419	-0.972912
LAIR1	0.6036	6.87782	3.66998	0.00136599	0.0388582	-0.974248
ZNF175	-0.333734	5.70263	-3.66869	0.00137023	0.038928	-0.97708
PRL	-0.327083	4.6193	-3.66859	0.00137058	0.038928	-0.977315
LOC101927814	-0.465218	4.27541	-3.66802	0.00137243	0.0389604	-0.978551
UCA1	-0.485521	6.4038	-3.66755	0.00137402	0.0389685	-0.979605
PLAG1	-0.488506	4.24798	-3.66704	0.00137568	0.0389771	-0.980711
SOX13	-0.580067	4.86027	-3.6668	0.00137649	0.0389771	-0.981252
SOCS7	-0.361916	5.63151	-3.66677	0.00137659	0.0389771	-0.981314
HAGLR	-0.227921	3.40164	-3.66584	0.00137965	0.0390235	-0.983349
CBL	0.320972	5.08444	3.66378	0.00138652	0.0391718	-0.987891
TMEM207	-0.433317	5.55405	-3.66339	0.00138782	0.0391718	-0.988749
TRBV16	-0.466816	4.51499	-3.66127	0.00139491	0.0392766	-0.993408
QRICH1	0.472932	7.74308	3.66122	0.00139506	0.0392766	-0.993506
SPATA31F1	-0.302271	6.7732	-3.65724	0.00140849	0.0394214	-1.00226
SLC22A12	-0.510673	5.98768	-3.65617	0.00141212	0.0394521	-1.00462
AMZ2P1	0.571768	6.66654	3.65247	0.00142472	0.0397027	-1.01274
DEFB4A	-0.486508	6.00876	-3.65176	0.00142715	0.0397333	-1.0143
DEFB4B	-0.486508	6.00876	-3.65176	0.00142715	0.0397333	-1.0143
COX20	0.710026	7.21969	3.65166	0.00142748	0.0397333	-1.01451
LINC01737	-0.475346	4.18739	-3.65088	0.00143018	0.0397333	-1.01624
TIMM23	0.509756	6.40863	3.65044	0.00143167	0.0397545	-1.01719
SCARNA17	-0.313974	4.46245	-3.64977	0.001434	0.0397787	-1.01867
SNHG22	-0.313974	4.46245	-3.64977	0.001434	0.0397787	-1.01867
PDIA3	0.999092	8.9115	3.64909	0.00143635	0.0397928	-1.02018
LRIG2	0.453099	6.22807	3.64773	0.00144106	0.0397928	-1.02316
PYHIN1	0.582652	6.09766	3.64372	0.001455	0.0400161	-1.03196
ZNF747	-0.485594	7.55993	-3.64072	0.00146552	0.040164	-1.03855
ARFGEF1-DT	-0.270238	3.39752	-3.63935	0.00147035	0.0402426	-1.04156
C3orf62	-0.394641	4.4111	-3.63928	0.00147059	0.0402426	-1.04171
TNPO3	-0.438505	7.24306	-3.63899	0.00147163	0.0402509	-1.04236
LOC105376081	-0.249634	3.01788	-3.63775	0.00147602	0.0402903	-1.04508
USP10	0.669057	6.86712	3.63618	0.00148158	0.0403658	-1.04851
CWC25	0.377885	6.99549	3.63481	0.00148647	0.0404168	-1.05153
POTEKP	0.540899	5.25406	3.63417	0.00148875	0.0404168	-1.05293
POTEH	0.540899	5.25406	3.63417	0.00148875	0.0404168	-1.05293
POTEG	0.540899	5.25406	3.63417	0.00148875	0.0404168	-1.05293
POTEE	0.540899	5.25406	3.63417	0.00148875	0.0404168	-1.05293
POTEM	0.540899	5.25406	3.63417	0.00148875	0.0404168	-1.05293
POTEI	0.540899	5.25406	3.63417	0.00148875	0.0404168	-1.05293
POTEJ	0.540899	5.25406	3.63417	0.00148875	0.0404168	-1.05293
POTEF	0.540899	5.25406	3.63417	0.00148875	0.0404168	-1.05293
PRND	-0.318762	3.83197	-3.63396	0.00148952	0.0404168	-1.0534
MRPL42	0.840032	6.69781	3.63201	0.00149651	0.0404456	-1.05768
TIMM29	-0.413514	4.48907	-3.6316	0.00149796	0.0404649	-1.05856
PEX5L	-0.352472	3.93149	-3.6296	0.00150519	0.0405258	-1.06297
YWHAH	0.989699	6.29633	3.62954	0.0015054	0.0405258	-1.06309
RNASEL	-0.375858	6.37344	-3.62896	0.00150748	0.0405419	-1.06436
ZNF490	-0.409906	5.93196	-3.62729	0.00151355	0.040577	-1.06803
RBM7	0.972916	6.76009	3.62725	0.0015137	0.040577	-1.06812
DGUOK	0.729523	6.14791	3.62473	0.00152289	0.0406392	-1.07365
RANBP3L	-0.30855	3.30504	-3.6247	0.00152299	0.0406392	-1.07371
OTC	-0.504246	4.45201	-3.62312	0.00152877	0.040734	-1.07717
HSPB6	-0.530045	6.51887	-3.6229	0.00152958	0.040734	-1.07766
TAF1A-AS1	-0.345857	4.8615	-3.62203	0.0015328	0.0407476	-1.07958
RFX7	0.442984	3.92331	3.62138	0.00153518	0.0407562	-1.08099
RBM12B-AS1	-0.390024	4.31073	-3.62127	0.00153558	0.0407562	-1.08123
GPRC6A	-0.546492	5.386	-3.62127	0.00153558	0.0407562	-1.08123
LINC02712	-0.545339	3.42744	-3.61994	0.0015405	0.0407691	-1.08415
LOC100996385	-0.359071	3.29281	-3.61832	0.00154648	0.0408867	-1.0877
TRABD	0.471701	6.9409	3.61719	0.00155071	0.0409195	-1.09019
GOSR2	0.472237	5.54946	3.61538	0.00155745	0.0409556	-1.09415
FHAD1-AS1	-0.387924	4.05482	-3.61215	0.00156958	0.0410463	-1.10124
SCOC	0.910519	4.62213	3.61199	0.00157015	0.0410463	-1.10158
EDDM13	-0.478675	5.54336	-3.60933	0.00158021	0.0412204	-1.10741
SLC5A7	-0.405801	5.04385	-3.60632	0.00159167	0.0413794	-1.11402
MARCHF6	0.962384	8.55635	3.60598	0.00159298	0.0413794	-1.11476
PMS2P1	0.742483	7.29974	3.60419	0.00159984	0.0414334	-1.11869
TPD52L3	-0.533245	6.21386	-3.60346	0.00160264	0.041467	-1.12029
CBARP	-0.557361	5.56302	-3.60289	0.00160483	0.041467	-1.12154
SLCO1A2	-0.388043	3.24647	-3.60126	0.00161112	0.0415461	-1.12511
MRTFA	-0.51585	5.70862	-3.60081	0.00161286	0.0415534	-1.1261
PAG1	0.884281	7.04434	3.59929	0.00161874	0.041568	-1.12942
MSANTD1	-0.407184	6.91761	-3.59909	0.0016195	0.041568	-1.12985
AKAP6	-0.57512	5.7987	-3.59836	0.00162234	0.041568	-1.13145
KLHL22	0.418108	4.26136	3.59663	0.00162911	0.0416301	-1.13525
LOXL4	-0.338957	6.58977	-3.59615	0.00163096	0.0416301	-1.13629
MED16	0.430582	5.0761	3.59566	0.00163288	0.0416301	-1.13737
CBX5	-0.712503	6.5173	-3.59557	0.00163323	0.0416301	-1.13756
TNKS	-0.224526	3.28936	-3.59243	0.00164558	0.0417553	-1.14444
C1orf105	-0.688917	5.69576	-3.59149	0.00164931	0.0418088	-1.14651
SLC12A6	0.494246	5.92032	3.59097	0.00165136	0.0418088	-1.14764
RFXANK	0.608132	6.90419	3.58834	0.00166179	0.0419056	-1.1534
ZNF100	-0.240871	4.72983	-3.58822	0.00166227	0.0419056	-1.15366
SPART-AS1	-0.35077	4.39744	-3.58526	0.00167412	0.0420839	-1.16015
SAGE1	-0.329921	3.57302	-3.58384	0.00167984	0.0421308	-1.16326
EPHA3	-0.226164	2.95547	-3.58362	0.00168069	0.0421329	-1.16373
PRCC	0.484997	5.52409	3.58125	0.00169027	0.0422168	-1.16892
BMP10	-0.473927	4.42292	-3.58117	0.0016906	0.0422168	-1.1691
GFAP	-0.311212	5.19227	-3.57974	0.00169642	0.0422972	-1.17224
LOC400748	-0.473444	4.96346	-3.57969	0.00169663	0.0422972	-1.17235
ZNF575	-0.427487	6.52442	-3.5793	0.00169822	0.0423007	-1.1732
TUSC2	0.363146	6.47423	3.5768	0.00170839	0.0424087	-1.17866
LINC00382	-0.278897	3.58772	-3.57634	0.00171031	0.0424087	-1.17968
LINC00561	-0.578661	4.23904	-3.57036	0.00173498	0.0427957	-1.19276
CDCA7	0.990828	5.76573	3.56988	0.00173696	0.0427957	-1.1938
TMEM9	0.551219	6.78074	3.56965	0.00173791	0.0427957	-1.1943
COPZ1	0.418469	8.06618	3.5696	0.00173812	0.0427957	-1.19441
NUP98	0.616348	5.63238	3.56839	0.00174317	0.0428206	-1.19706
UNC13D	-0.584513	7.13928	-3.56829	0.00174357	0.0428206	-1.19727
PSMD10	0.602918	7.36154	3.56816	0.00174415	0.0428206	-1.19757
FAAP20	-0.381072	5.18113	-3.56583	0.00175388	0.0428748	-1.20265
ZNF271P	0.704771	6.11713	3.5658	0.00175401	0.0428748	-1.20272
PITX1-AS1	-0.372101	6.97388	-3.56576	0.0017542	0.0428748	-1.20282
SNRPC	0.285163	8.54739	3.56553	0.00175514	0.0428777	-1.20331
LINC00896	-0.314254	5.09552	-3.56088	0.00177481	0.0430216	-1.21348
TDH-AS1	-0.562916	7.09371	-3.56058	0.00177609	0.0430216	-1.21414
PRB4	-0.441923	6.10057	-3.56055	0.00177623	0.0430216	-1.21421
FBXL17	-0.772484	7.08975	-3.55845	0.00178516	0.0431554	-1.21879
GRAP2	0.671714	6.43563	3.55495	0.0018002	0.0431883	-1.22645
TNFAIP8L3	-0.483944	4.21285	-3.55385	0.00180493	0.0432344	-1.22885
SEMA3D	-0.286607	3.62859	-3.55331	0.00180726	0.0432344	-1.23002
PSMA1	0.998242	9.73723	3.55318	0.00180784	0.0432344	-1.23031
DPP6	-0.562767	5.57151	-3.55179	0.00181384	0.0432715	-1.23334
CCDC57	-0.452467	4.62992	-3.55158	0.00181479	0.0432715	-1.23382
MIR3150BHG	-0.462213	6.75868	-3.54885	0.00182667	0.0433958	-1.23978
FILIP1L	-0.309108	4.04833	-3.54805	0.00183014	0.0433958	-1.24151
TNFRSF9	-0.465273	5.00776	-3.54766	0.00183185	0.0433958	-1.24236
GPR108	0.320925	7.59398	3.54766	0.00183187	0.0433958	-1.24237
EPYC	-0.294971	3.23112	-3.54718	0.00183399	0.0434272	-1.24343
ZNF467	-0.589906	5.05657	-3.54534	0.00184208	0.0434866	-1.24744
MAMDC2-AS1	-0.286219	3.29591	-3.54465	0.00184513	0.0434866	-1.24896
TAF12	0.878354	6.32624	3.54419	0.00184713	0.0434866	-1.24994
LOC101927164	-0.389549	5.68947	-3.54213	0.00185626	0.0435396	-1.25444
PRO1804	-0.308137	3.14511	-3.54169	0.00185822	0.0435554	-1.25541
GSTM5	-0.453356	6.81433	-3.54122	0.00186031	0.0435785	-1.25643
LOC101926915	-0.443982	5.26243	-3.54023	0.00186474	0.0436636	-1.2586
PMPCB	-0.48193	5.71567	-3.53904	0.00187007	0.0437571	-1.26121
CCDC85C	-0.420507	6.16249	-3.5374	0.00187741	0.0437605	-1.26478
TYRP1	-0.346641	3.33075	-3.53734	0.00187768	0.0437605	-1.26491
CCDC168	-0.361061	3.56409	-3.53677	0.00188024	0.0437828	-1.26616
MRPL54	0.738104	7.09646	3.53588	0.00188422	0.0438115	-1.26809
CCDC90B	0.321432	6.52409	3.53584	0.00188443	0.0438115	-1.26819
ISL2	-0.550295	5.6472	-3.53469	0.0018896	0.0438126	-1.27069
NPY6R	-0.519798	5.25613	-3.53463	0.00188989	0.0438126	-1.27083
UIMC1	0.501848	7.66633	3.5321	0.00190134	0.0439745	-1.27634
THRA	-0.474436	5.57397	-3.53005	0.0019107	0.0440335	-1.28082
TMC4	-0.350697	5.65637	-3.52957	0.00191289	0.0440368	-1.28187
DLEU2L	0.763504	4.09311	3.52727	0.00192345	0.044206	-1.28689
NUP88	0.94552	7.67056	3.52537	0.00193219	0.0443132	-1.29103
GPRC5A	-0.508818	6.22503	-3.525	0.00193389	0.0443297	-1.29183
LOC105370697	-0.361463	3.38866	-3.52474	0.00193512	0.0443297	-1.29241
MRPL10	0.88478	7.68379	3.52394	0.00193883	0.044368	-1.29416
ACVR2B-AS1	-0.613674	5.40579	-3.52325	0.00194201	0.0443894	-1.29565
LOC101928861	-0.389394	3.45232	-3.52227	0.00194657	0.04443	-1.29779
LIPC-AS1	-0.386345	3.66143	-3.52164	0.00194948	0.04443	-1.29915
PTCD3	0.813088	7.55529	3.52	0.00195714	0.0445556	-1.30273
WDR87	-0.535827	5.25361	-3.51989	0.00195768	0.0445556	-1.30299
SLC25A11	0.862382	6.5867	3.51977	0.00195824	0.0445556	-1.30325
TGFB2	-0.419329	3.85723	-3.5186	0.00196372	0.0446616	-1.3058
OSGIN2	0.425562	5.75658	3.51714	0.00197056	0.0446864	-1.30897
S1PR5	0.890877	4.81269	3.51541	0.00197876	0.0447061	-1.31276
TSC22D4	-0.598318	5.33396	-3.51344	0.00198807	0.04485	-1.31704
TRMT5	0.969382	10.3602	3.51267	0.00199173	0.0449063	-1.31871
PROM2	-0.274432	3.51647	-3.51221	0.00199392	0.0449371	-1.31972
HESX1	-0.337501	4.18761	-3.51128	0.00199838	0.044968	-1.32176
RMC1	0.615791	7.3768	3.51105	0.00199948	0.044968	-1.32226
LINC01069	-0.375081	6.63857	-3.51055	0.00200187	0.044968	-1.32335
SMR3B	-0.418979	3.75756	-3.50999	0.00200454	0.0449802	-1.32456
KAT8	-0.371773	6.92497	-3.50992	0.00200488	0.0449802	-1.32472
FAM120AOS	0.448044	6.27362	3.50693	0.00201926	0.0451916	-1.33124
ZNF461	-0.257784	4.09188	-3.50568	0.00202528	0.0452987	-1.33395
GRK5	-0.393749	5.89058	-3.50559	0.0020257	0.0452987	-1.33414
MMP20	-0.325443	3.5105	-3.50503	0.00202842	0.0453131	-1.33537
RHOB	0.814841	4.93549	3.50361	0.00203531	0.0453329	-1.33846
CCDC126	0.497882	4.55433	3.50357	0.00203553	0.0453329	-1.33856
LOC101928902	-0.383172	4.96921	-3.50039	0.00205101	0.0454904	-1.34547
H2AP	-0.474964	4.8458	-3.50009	0.00205252	0.0454904	-1.34614
PPL	-0.330924	4.59247	-3.49992	0.00205333	0.0454904	-1.3465
LINC01208	-0.611455	7.53719	-3.49967	0.00205455	0.0454972	-1.34704
AIP	0.804293	7.29151	3.4982	0.00206176	0.0455646	-1.35024
FUS	0.779015	6.14776	3.49621	0.00207162	0.0455999	-1.35459
PELP1	-0.415158	6.06401	-3.49552	0.00207504	0.0455999	-1.35609
OGA	0.850758	7.72658	3.4943	0.00208106	0.0456772	-1.35873
ADAT1	0.627964	6.4622	3.49378	0.00208364	0.0456971	-1.35986
KCTD9	0.876937	5.81501	3.49358	0.00208463	0.0457005	-1.36029
CECR3	-0.396075	4.259	-3.49296	0.00208772	0.0457316	-1.36165
MIEN1	0.59844	8.07497	3.49215	0.00209178	0.0458022	-1.36342
KIAA1586	0.2493	3.43893	3.49193	0.00209287	0.0458078	-1.36389
GRIP1	-0.376711	4.07499	-3.49063	0.00209939	0.0459097	-1.36673
CDK15	-0.481192	5.60513	-3.48947	0.00210519	0.045967	-1.36924
AGTR2	-0.378676	3.97877	-3.48906	0.00210727	0.0459857	-1.37015
GRK2	0.726305	7.65748	3.48883	0.00210841	0.0459857	-1.37064
RBM6	-0.755807	5.33972	-3.48847	0.00211025	0.0459857	-1.37144
SPHKAP	-0.438317	5.58537	-3.4864	0.00212068	0.0461027	-1.37593
TSNARE1	-0.285013	4.32325	-3.48496	0.00212801	0.0461623	-1.37907
BCAP29	0.582311	3.95922	3.48294	0.00213825	0.0462771	-1.38345
LRRIQ3	-0.330819	3.95624	-3.48128	0.00214678	0.0463384	-1.38708
LOC442028	-0.416774	3.91449	-3.48095	0.00214842	0.0463555	-1.38778
LOC105378146	-0.478814	5.07826	-3.48054	0.00215053	0.0463567	-1.38867
LINC00348	-0.346131	3.43991	-3.48027	0.00215192	0.0463567	-1.38926
KPNA4	-0.328925	3.48226	-3.47695	0.00216907	0.0465621	-1.3965
TUSC3	-0.233698	3.25465	-3.47615	0.00217318	0.0466257	-1.39823
H2BC1	-0.299213	3.36772	-3.47569	0.00217557	0.0466468	-1.39923
KXD1	0.365355	8.24316	3.47533	0.00217742	0.0466525	-1.4
NAA16	0.676821	5.15474	3.47497	0.00217929	0.0466716	-1.40078
PPP4R3A	0.821227	6.67143	3.47288	0.00219021	0.046792	-1.40534
GJA5	-0.315229	5.34896	-3.47136	0.00219813	0.0468915	-1.40863
SPIN1	0.735718	5.52005	3.4708	0.00220112	0.0469368	-1.40987
KCNIP2-AS1	-0.610359	6.92843	-3.46746	0.0022187	0.0471646	-1.41712
SMU1	0.298147	6.0299	3.46632	0.00222471	0.0471953	-1.41959
ANK2	-0.303009	3.27134	-3.46609	0.00222595	0.0471953	-1.42009
ZNF628	-0.554201	5.90516	-3.46581	0.00222742	0.0471953	-1.42069
LOC102723335	-0.394406	4.94034	-3.46412	0.00223642	0.0472839	-1.42437
GPR52	-0.436435	5.65781	-3.46274	0.0022438	0.0474217	-1.42737
TBL1Y	-0.329553	4.92041	-3.46226	0.00224634	0.0474396	-1.4284
LOC728024	-0.348945	4.48673	-3.46163	0.00224972	0.0474916	-1.42977
STOML2	0.696211	6.5829	3.46024	0.00225721	0.0475548	-1.4328
RNF103	0.963582	6.52502	3.45805	0.00226903	0.0476785	-1.43756
PAXBP1-AS1	-0.416021	4.11608	-3.45606	0.0022798	0.0477807	-1.44188
LINC02355	-0.530492	5.84489	-3.45436	0.00228906	0.0478504	-1.44557
ND4	0.782867	13.1705	3.45276	0.00229781	0.0478771	-1.44905
ATG9B	-0.424733	3.96011	-3.45224	0.00230063	0.0478771	-1.45016
MOB3B	-0.536693	5.30314	-3.452	0.00230198	0.0478771	-1.4507
CLEC18C	-0.365245	4.14249	-3.45193	0.00230237	0.0478771	-1.45085
CLEC18A	-0.365245	4.14249	-3.45193	0.00230237	0.0478771	-1.45085
GML	-0.429235	4.5119	-3.45164	0.00230392	0.0478771	-1.45147
ZNF865	-0.615164	6.08056	-3.45015	0.00231212	0.0478771	-1.45471
LOC100505874	-0.38469	3.75157	-3.44992	0.00231339	0.0478771	-1.45521
TUBA3C	0.253232	6.81605	3.44949	0.00231575	0.0478771	-1.45613
SCML1	-0.247425	3.93475	-3.44937	0.00231645	0.0478771	-1.45641
TAS2R8	-0.299466	3.94709	-3.44915	0.00231763	0.0478771	-1.45687
EFEMP2	-0.462926	5.60352	-3.44913	0.00231774	0.0478771	-1.45692
SEM1	0.694492	7.44791	3.44869	0.0023202	0.0478771	-1.45789
YPEL1	0.609235	6.64106	3.44806	0.00232365	0.0478771	-1.45924
LOC100129603	-0.390865	5.2125	-3.4478	0.0023251	0.0478771	-1.45981
P3H2	-0.451249	5.03606	-3.44691	0.00233004	0.0478771	-1.46174
PCID2	0.734033	6.68036	3.44638	0.00233301	0.0478771	-1.4629
MRPL52	-0.859526	5.9924	-3.44602	0.00233498	0.0478771	-1.46367
AKAP10	0.553228	4.95309	3.446	0.0023351	0.0478771	-1.46372
PNPLA3	-0.434715	5.53836	-3.44528	0.00233911	0.0478771	-1.46528
LOC105369341	-0.407605	4.85038	-3.44476	0.00234199	0.0478771	-1.4664
LOC105375582	-0.32683	4.23009	-3.44396	0.00234645	0.0478771	-1.46813
LINC00928	-0.335257	4.7219	-3.44375	0.00234767	0.0478772	-1.46861
NRG4	-0.390597	3.43863	-3.43882	0.00237538	0.0482086	-1.4793
ABCD3	0.792994	4.46669	3.43859	0.00237668	0.048217	-1.47979
PRXL2C	0.612793	6.01887	3.43717	0.00238474	0.0482374	-1.48288
NLRP5	-0.422685	4.86498	-3.43565	0.00239335	0.0483578	-1.48616
PPP1R1C	-0.325074	4.68587	-3.43489	0.00239771	0.0484024	-1.48782
RERG	-0.28256	2.97672	-3.43423	0.00240148	0.0484024	-1.48925
TMCC2-AS1	-0.379481	3.45983	-3.43335	0.00240648	0.0484024	-1.49115
EXPH5	-0.206258	3.41556	-3.43325	0.00240706	0.0484024	-1.49137
ZNF784	-0.433077	5.95584	-3.43125	0.00241856	0.0484553	-1.4957
LOC105377663	-0.32814	3.52898	-3.43085	0.00242089	0.0484842	-1.49658
SMPX	-0.26882	4.41562	-3.42991	0.00242628	0.0485305	-1.49861
CUL4B	0.874333	6.58415	3.42928	0.00242992	0.04855	-1.49997
ACO2	0.668721	7.8352	3.42807	0.00243696	0.0485713	-1.50261
PPM1J	0.705484	7.61897	3.428	0.00243732	0.0485713	-1.50274
RHOC	0.705484	7.61897	3.428	0.00243732	0.0485713	-1.50274
SYPL2	-0.455518	6.23736	-3.42681	0.00244425	0.0486138	-1.50533
LINC00635	-0.225118	3.85584	-3.42459	0.00245719	0.048677	-1.51014
VWA3A	-0.568353	8.49026	-3.42367	0.00246257	0.0487282	-1.51213
GZF1	0.755637	5.65241	3.42353	0.00246337	0.0487282	-1.51243
LINC02433	-0.225754	2.90151	-3.42301	0.00246644	0.0487436	-1.51356
LINC01838	-0.518841	6.56589	-3.4229	0.00246712	0.0487436	-1.51381
MCEE	0.582413	5.21893	3.42199	0.00247246	0.0487851	-1.51578
FER1L5	-0.328754	3.98589	-3.42143	0.00247576	0.0488308	-1.51699
EPHB1	-0.377743	5.05805	-3.42113	0.00247752	0.0488308	-1.51764
KCNK17	-0.334898	6.12062	-3.42079	0.00247949	0.0488308	-1.51836
ZNF641	0.411231	4.81407	3.42025	0.00248267	0.0488308	-1.51953
MTFMT	0.262902	4.00075	3.41994	0.00248454	0.0488308	-1.52022
MIR186	0.347301	3.35931	3.41993	0.00248457	0.0488308	-1.52023
UBE2A	0.922242	7.31367	3.41989	0.00248482	0.0488308	-1.52032
PPEF2	-0.386162	3.16123	-3.41972	0.00248581	0.0488308	-1.52068
LINC00996	-0.32438	3.66918	-3.41949	0.00248718	0.0488308	-1.52118
ZDHHC18	-0.658495	6.546	-3.41884	0.00249105	0.0488308	-1.5226
ATP13A5	-0.477366	5.52195	-3.41872	0.00249174	0.0488308	-1.52285
FIGLA	-0.238485	3.45916	-3.41831	0.00249416	0.0488308	-1.52374
PDLIM7	-0.469742	5.36143	-3.41819	0.00249487	0.0488308	-1.524
CMTM7	-0.532054	6.91306	-3.418	0.00249598	0.0488308	-1.5244
ZBED1	0.615703	4.6004	3.41605	0.00250759	0.0489044	-1.52863
LINC02838	-0.281093	6.64441	-3.41491	0.00251444	0.0489765	-1.53111
SLC8A2	-0.369774	6.17874	-3.41445	0.00251719	0.0490127	-1.53211
SHOX2	-0.409015	3.69353	-3.41401	0.00251979	0.0490457	-1.53305
EFR3B	-0.548548	5.53367	-3.41284	0.00252682	0.0491301	-1.53558
CHRM2	-0.369729	5.11217	-3.41252	0.00252874	0.0491337	-1.53627
LINC00880	-0.292801	4.64263	-3.41243	0.00252929	0.0491337	-1.53647
EFCAB3	-0.288874	3.27191	-3.41236	0.0025297	0.0491337	-1.53662
REXO6P	-0.2985	5.3629	-3.41194	0.00253226	0.0491486	-1.53754
CFAP221	-0.420169	5.45278	-3.41134	0.00253585	0.0492007	-1.53883
DGLUCY	-0.466072	7.30723	-3.4101	0.00254337	0.0492772	-1.54152
ENAM	-0.460331	5.77229	-3.40971	0.00254569	0.0492868	-1.54236
P2RX4	0.773403	7.65873	3.40906	0.00254963	0.0493142	-1.54376
NPC1L1	-0.517337	4.96237	-3.40903	0.00254982	0.0493142	-1.54383
MYO7A	-0.40917	6.69465	-3.40823	0.00255464	0.0493377	-1.54555
SNX13	0.497083	4.53784	3.40732	0.00256017	0.0493515	-1.54752
ZNF236-DT	-0.34413	3.81466	-3.40714	0.00256132	0.0493515	-1.54793
EAF1	0.882446	5.79799	3.40707	0.0025617	0.0493515	-1.54806
ADAM32	-0.436766	3.49257	-3.40681	0.00256328	0.0493515	-1.54862
CHD9NB	-0.35834	6.14853	-3.40661	0.00256451	0.0493515	-1.54906
GKAP1	-0.480127	4.74934	-3.40648	0.00256529	0.0493515	-1.54934
CNOT1	0.442278	5.33109	3.40383	0.00258152	0.0495604	-1.55508
PPP1R26	-0.371208	6.09896	-3.4037	0.00258233	0.0495604	-1.55536
PRKCH	0.80464	7.83175	3.40313	0.00258584	0.0495786	-1.5566
MLLT10P1	-0.535596	3.98891	-3.40305	0.00258634	0.0495786	-1.55678
MIPEPP3	-0.342259	4.7202	-3.40177	0.00259422	0.0496122	-1.55955
HMGCS2	-0.493567	4.46323	-3.40164	0.00259497	0.0496122	-1.55981
ALG3	0.379083	7.05562	3.40155	0.00259556	0.0496122	-1.56002
CCDC115	0.956752	7.08509	3.40096	0.0025992	0.0496359	-1.56129
CEP295	-0.400124	4.11101	-3.40002	0.00260502	0.0496654	-1.56333
MAP2K5	-0.381159	7.21315	-3.39974	0.00260675	0.0496654	-1.56393
NCOA1	0.822183	6.74734	3.39954	0.00260794	0.0496654	-1.56435
ZSCAN22	-0.340164	5.54221	-3.39838	0.00261516	0.0496901	-1.56686
DLG4	-0.419814	5.4048	-3.39831	0.00261561	0.0496901	-1.56702
PSLNR	-0.459809	5.36397	-3.39705	0.00262347	0.0497876	-1.56975
LRRC17	-0.546011	4.21987	-3.39639	0.00262758	0.0497937	-1.57118
IGFBP7	0.669165	7.40786	3.39628	0.00262826	0.0497937	-1.57141
ZNF475	-0.283497	4.58412	-3.39576	0.00263151	0.0497937	-1.57254
SENP3	0.27056	6.75864	3.39544	0.00263347	0.0497937	-1.57322
TSG101	0.97268	8.10674	3.39539	0.00263381	0.0497937	-1.57333
XPNPEP3	-0.344206	4.76298	-3.39397	0.00264268	0.0498724	-1.57639
CD3E	0.820938	8.71784	3.39385	0.00264344	0.0498724	-1.57665
RBMX	-0.80633	5.82484	-3.39202	0.00265499	0.050004	-1.58062
SNHG17	-0.728582	7.92571	-3.39063	0.00266374	0.0501284	-1.58361
TRDN-AS1	-0.289238	3.49049	-3.3897	0.00266966	0.050172	-1.58564
DPH3	0.95804	5.92883	3.38848	0.00267742	0.0502555	-1.58828
PAK6-AS1	-0.470179	4.11789	-3.38816	0.0026794	0.0502653	-1.58895
ZNF132	-0.429773	3.81229	-3.38807	0.00267997	0.0502653	-1.58914
KHK	-0.462229	5.73064	-3.38695	0.00268715	0.0502806	-1.59158
SYNGR4	-0.45684	5.67254	-3.38613	0.00269239	0.0503386	-1.59335
NUDT10	-0.311681	4.67526	-3.38603	0.00269301	0.0503386	-1.59356
LOC101929297	-0.295307	3.71056	-3.38477	0.0027011	0.050438	-1.59629
FRMD5	-0.465996	5.90372	-3.38411	0.00270533	0.05045	-1.59771
SCUBE3	-0.438435	5.65432	-3.38315	0.0027115	0.050546	-1.59979
ABHD13	0.766989	4.21779	3.3829	0.00271309	0.0505583	-1.60032
C15orf61	0.860126	7.54731	3.38143	0.00272259	0.0506177	-1.6035
SMG6	-0.402974	5.66606	-3.38123	0.00272385	0.0506177	-1.60392
MUC1	-0.472675	6.31188	-3.38047	0.0027288	0.0506439	-1.60557
IKZF5	0.653925	6.07941	3.38009	0.00273128	0.0506555	-1.6064
POPDC1	-0.346168	3.49795	-3.37918	0.00273718	0.0507306	-1.60836
ZNF230	-0.198059	3.19439	-3.37838	0.00274235	0.0507358	-1.61008
WAPL	0.840455	6.89059	3.37756	0.00274767	0.0507358	-1.61184
LDLR	0.635716	5.76553	3.37672	0.00275317	0.0507947	-1.61366
EMP3	0.905001	9.78229	3.37632	0.00275578	0.0507947	-1.61453
SPPL3	-0.529572	4.16322	-3.37632	0.00275579	0.0507947	-1.61453
LINC02126	-0.455964	4.4599	-3.37608	0.00275736	0.0507947	-1.61505
ATG4D	-0.562402	7.30704	-3.37453	0.00276753	0.0508814	-1.61839
LINC01933	-0.254751	4.10988	-3.37404	0.00277071	0.0508967	-1.61944
C7orf50	0.41114	6.22022	3.37211	0.00278343	0.0509961	-1.6236
TDRD5	-0.264052	3.73559	-3.37177	0.00278571	0.0509976	-1.62435
SPRR4	-0.385227	7.27782	-3.37157	0.00278703	0.0509976	-1.62478
TBPL1	0.975428	7.48299	3.37071	0.00279272	0.0510333	-1.62664
FAM78B	-0.284004	5.7076	-3.37019	0.00279619	0.0510626	-1.62777
LOC101928401	-0.321998	3.44457	-3.36916	0.00280297	0.0511353	-1.62997
DCTN3	0.540974	8.77441	3.36855	0.00280704	0.0511404	-1.63129
CLP1	0.496086	7.68875	3.3672	0.00281608	0.0511865	-1.63421
LINC02918	-0.503403	5.47333	-3.36641	0.00282134	0.0512026	-1.63591
TSPYL4	0.969729	6.65422	3.36455	0.00283379	0.0512213	-1.63992
TAF1L	-0.366222	4.3841	-3.36367	0.00283972	0.0512585	-1.64182
TAF1	-0.366222	4.3841	-3.36367	0.00283972	0.0512585	-1.64182
NDUFAF4	0.529507	5.86098	3.36289	0.00284496	0.0513022	-1.64349
ZNF43	0.786432	5.66917	3.36262	0.00284678	0.051314	-1.64407
LIAT1	-0.405223	6.90958	-3.3606	0.00286045	0.0514458	-1.64843
MDH1B	-0.303714	3.42172	-3.35996	0.00286485	0.051495	-1.64983
LOC101927263	-0.297582	3.89274	-3.35775	0.00287985	0.0516055	-1.65458
LINC02693	-0.273857	3.83218	-3.35587	0.00289274	0.0516055	-1.65864
LOC285422	-0.37975	3.90719	-3.35529	0.00289671	0.0516055	-1.65989
GRIK5	-0.475095	4.74176	-3.35525	0.00289696	0.0516055	-1.65997
SLC25A4	0.451523	6.35679	3.35314	0.00291147	0.0516055	-1.66451
OTX2-AS1	-0.233646	3.20973	-3.35303	0.00291225	0.0516055	-1.66475
INTS4	-0.306571	3.87037	-3.35279	0.00291389	0.0516055	-1.66526
KRT24	-0.390508	4.28172	-3.35212	0.00291852	0.0516055	-1.66671
RAB40B	0.31669	4.49621	3.35202	0.00291927	0.0516055	-1.66694
BACC1	0.928312	7.46849	3.35172	0.00292131	0.0516055	-1.66758
LOC105377924	-0.253163	3.54962	-3.35155	0.00292247	0.0516055	-1.66794
FBXO3	0.982753	5.39034	3.35122	0.00292476	0.0516055	-1.66865
ZNF436-AS1	-0.409362	5.35161	-3.35105	0.00292598	0.0516055	-1.66903
HES2	-0.329267	4.71688	-3.35009	0.0029326	0.0516055	-1.67109
PRELID3A	-0.424973	5.2979	-3.34992	0.00293378	0.0516055	-1.67145
CAMSAP3	-0.283694	4.09364	-3.34973	0.00293509	0.0516055	-1.67185
YLPM1	-0.536889	6.70868	-3.34964	0.00293572	0.0516055	-1.67205
PSME3	0.683894	6.04818	3.34948	0.00293686	0.0516055	-1.6724
MEGF11	-0.271462	3.11792	-3.34942	0.0029373	0.0516055	-1.67254
L1CAM	-0.334474	4.64932	-3.34928	0.00293824	0.0516055	-1.67283
MIA3	0.625644	6.06061	3.34859	0.00294305	0.0516569	-1.67432
SERPINH1	-0.356398	5.6689	-3.34677	0.00295578	0.0517596	-1.67824
PINX1	-0.5054	6.94131	-3.34627	0.00295925	0.0517659	-1.67931
REXO5	-0.565746	5.19066	-3.34621	0.00295967	0.0517659	-1.67944
BICD2	0.268169	4.45574	3.34572	0.00296312	0.0517765	-1.6805
CASP8	-0.411232	5.57871	-3.34516	0.00296708	0.0518126	-1.68171
MLF2	0.617932	7.66212	3.34445	0.00297202	0.0518657	-1.68322
MAP1A	-0.39737	6.08833	-3.34398	0.00297534	0.0518657	-1.68424
ACYP2	0.637293	5.84758	3.34371	0.00297727	0.0518657	-1.68483
LRP6	-0.417492	6.12165	-3.34362	0.00297789	0.0518657	-1.68502
CCDC178	-0.405034	5.31596	-3.34313	0.00298134	0.0518958	-1.68607
NOLC1	0.503203	6.51188	3.34244	0.00298625	0.0519481	-1.68756
PIGO	0.437035	6.21964	3.34155	0.00299254	0.0519909	-1.68948
EML2	-0.419196	5.6533	-3.3413	0.00299433	0.0519909	-1.69002
IL24	-0.856542	5.65639	-3.34093	0.00299693	0.0519909	-1.69081
PGK1	0.42046	4.25624	3.33905	0.00301029	0.0521131	-1.69485
NXPH2	-0.462973	4.85018	-3.33846	0.00301448	0.0521572	-1.69612
FGA	-0.271903	3.09572	-3.33728	0.00302292	0.0522663	-1.69866
PHETA2	-0.348062	6.59151	-3.33535	0.00303678	0.0523772	-1.70282
TBX19	-0.335051	5.57522	-3.33486	0.00304031	0.0524215	-1.70387
LINC02995	-0.320209	3.70251	-3.33436	0.00304389	0.0524668	-1.70494
USP24	0.571993	6.81742	3.33381	0.00304787	0.0525023	-1.70613
CAPRIN1	0.605675	7.65126	3.33183	0.0030622	0.0526577	-1.71039
BOP1	0.49204	5.2044	3.33096	0.00306847	0.0527077	-1.71225
DRAP1	0.582259	7.40751	3.3284	0.00308714	0.0528577	-1.71777
FASTKD2	0.501371	3.94032	3.32769	0.00309233	0.052873	-1.71929
C9	-0.248257	3.0757	-3.32599	0.00310481	0.0529659	-1.72295
SFPQ	0.589662	7.25765	3.32507	0.00311159	0.0530649	-1.72493
YWHAE	0.825334	5.15794	3.32457	0.00311524	0.0530775	-1.726
RPAP3	0.434168	3.78386	3.32264	0.0031295	0.0532376	-1.73015
TRMT112	0.91243	8.64208	3.32177	0.00313593	0.0532752	-1.73201
CYP4F35P	-0.35485	6.4004	-3.32174	0.00313618	0.0532752	-1.73209
GUF1	0.321388	4.00419	3.32168	0.00313659	0.0532752	-1.73221
ROMO1	0.472495	7.16433	3.32097	0.00314189	0.0533321	-1.73374
TRIM36	-0.431147	5.30685	-3.32068	0.00314402	0.0533347	-1.73436
DIS3	0.387231	5.92444	3.32008	0.0031485	0.0533352	-1.73565
LOC101927552	-0.339333	4.17645	-3.31994	0.00314955	0.0533352	-1.73595
MRPL34	0.892467	6.55565	3.3199	0.00314987	0.0533352	-1.73605
LOC102724511	-0.521882	4.21714	-3.31836	0.00316137	0.0533976	-1.73936
SLC35E2A	-0.971349	5.26881	-3.31792	0.00316463	0.0534195	-1.74029
TPPP2	-0.449499	4.32688	-3.31725	0.00316965	0.0534533	-1.74173
INIP	-0.334399	3.40587	-3.31711	0.00317069	0.0534533	-1.74203
SHMT1	0.445205	5.35889	3.31697	0.00317171	0.0534533	-1.74232
TMCC1-DT	-0.219051	2.76224	-3.3166	0.00317453	0.0534711	-1.74313
RGS22	-0.304212	5.12017	-3.31608	0.00317842	0.0534873	-1.74424
RAB36	-0.431401	6.29282	-3.31524	0.00318471	0.0535437	-1.74604
SMOC2	-0.260179	3.63656	-3.31429	0.00319193	0.0536028	-1.7481
GPX7	0.644307	4.79933	3.31403	0.00319391	0.0536028	-1.74866
LINC00523	-0.335062	6.37365	-3.31395	0.00319445	0.0536028	-1.74881
LOC105374336	-0.321128	4.55177	-3.31362	0.00319696	0.0536028	-1.74953
REG3G	-0.353942	4.57499	-3.31361	0.00319705	0.0536028	-1.74955
NACA4P	-0.334217	10.668	-3.31312	0.00320072	0.0536054	-1.75059
GDPD5	-0.48609	7.17002	-3.313	0.00320163	0.0536054	-1.75085
SIGLEC15	-0.68278	5.71701	-3.3126	0.00320472	0.0536327	-1.75173
CRKL	0.489404	5.37032	3.31184	0.00321047	0.053679	-1.75336
KCNA2	-0.406682	4.87125	-3.31155	0.00321268	0.053679	-1.75398
MFAP3L	-0.418548	5.84533	-3.31118	0.00321545	0.0536809	-1.75477
TNFSF8	0.775346	6.91086	3.30915	0.00323092	0.0538241	-1.75913
ZNF146	0.753265	5.88756	3.30893	0.0032326	0.0538252	-1.7596
RRS1	0.432055	7.10697	3.30479	0.00326441	0.0540677	-1.76849
ZNHIT1	0.429479	7.28651	3.30434	0.00326787	0.0540934	-1.76945
LOC105372255	-0.445309	5.76592	-3.30267	0.00328079	0.0541925	-1.77304
CPNE1	0.704693	7.14778	3.30239	0.00328292	0.0542113	-1.77363
UVRAG-DT	-0.360472	4.46282	-3.30194	0.00328647	0.0542372	-1.77461
ABHD8	-0.323358	5.37971	-3.30162	0.00328893	0.054245	-1.77529
CNOT10	0.438626	5.39846	3.3003	0.00329917	0.0543119	-1.77811
FAM149A	-0.360839	4.81374	-3.30021	0.00329991	0.0543119	-1.77832
ATG13	0.344655	7.48044	3.29896	0.00330963	0.0543732	-1.78099
KCTD7	-0.465183	5.53685	-3.29744	0.00332156	0.0544786	-1.78425
USP51	-0.297944	5.75864	-3.29667	0.0033276	0.0545079	-1.7859
TSPAN12	-0.270455	3.02258	-3.2966	0.00332817	0.0545079	-1.78606
MGAT4EP	-0.338158	3.40701	-3.29605	0.0033325	0.0545079	-1.78724
NAXE	0.568443	7.10234	3.29588	0.00333383	0.0545087	-1.7876
HTR4	-0.361214	3.92207	-3.29556	0.00333633	0.0545333	-1.78828
RTL8C	0.354915	7.93658	3.29377	0.00335045	0.0547118	-1.79212
CCKBR	-0.370491	4.5797	-3.29356	0.00335211	0.0547118	-1.79257
POLR2A	-0.553137	8.33578	-3.29323	0.00335471	0.0547118	-1.79327
PDE6G	-0.358759	6.1698	-3.29307	0.00335603	0.0547118	-1.79363
WDR73	0.420438	6.40921	3.29203	0.00336428	0.0547951	-1.79586
SGPP1	0.920337	4.8102	3.29202	0.00336437	0.0547951	-1.79588
LINC01111	-0.392626	5.56724	-3.29164	0.00336735	0.0548273	-1.79669
LMCD1	-0.532963	5.71112	-3.29097	0.00337269	0.0548979	-1.79813
IFT25	0.822569	5.84795	3.29014	0.00337927	0.0549232	-1.79989
SLC14A2	-0.500517	5.23733	-3.28996	0.0033807	0.05493	-1.80028
GNE	0.691243	5.59707	3.2885	0.00339241	0.0550223	-1.80342
RAB35	0.483753	4.69463	3.28816	0.00339517	0.0550361	-1.80416
LOC101927790	-0.283046	3.41852	-3.28788	0.0033974	0.0550542	-1.80475
LAYN	-0.434713	3.80213	-3.28723	0.00340261	0.0550827	-1.80614
EXOC2	0.697838	5.51153	3.28616	0.0034112	0.0550827	-1.80843
CBFA2T2	0.423782	5.022	3.28557	0.00341593	0.0550827	-1.80969
JPH4	-0.49757	5.45595	-3.28552	0.00341635	0.0550827	-1.8098
PTENP1	0.999662	8.51777	3.2846	0.00342376	0.0550921	-1.81177
KNOP1	-0.460048	6.64998	-3.28458	0.00342392	0.0550921	-1.81181
POMT1	-0.431271	5.43925	-3.28361	0.00343179	0.0551689	-1.8139
DLAT	0.511516	5.77487	3.28341	0.00343344	0.0551689	-1.81433
FAM53B-AS1	-0.283126	4.32897	-3.28296	0.00343701	0.0551854	-1.81528
THUMPD3-AS1	0.443665	5.54438	3.28112	0.00345198	0.055355	-1.81922
MACROH2A1	-0.340312	4.80599	-3.28103	0.00345273	0.055355	-1.81942
ROCK1	-0.2955	3.3259	-3.28095	0.00345342	0.055355	-1.8196
H2AX	0.54101	7.24181	3.28051	0.003457	0.0553897	-1.82054
SI	-0.236865	2.88575	-3.27938	0.00346622	0.0554528	-1.82296
PTPRC	0.782287	4.62384	3.27885	0.00347055	0.0554832	-1.82409
THAP4	0.46354	6.27585	3.27809	0.00347672	0.0555494	-1.8257
PARP16	-0.266936	7.13506	-3.27762	0.0034806	0.0555899	-1.82671
GCSIR	-0.387121	5.49143	-3.27656	0.00348931	0.0555899	-1.82898
PPARGC1B	-0.338422	6.15522	-3.27638	0.00349082	0.0555899	-1.82938
ARHGEF28	-0.380341	6.12796	-3.27637	0.00349092	0.0555899	-1.8294
CLDN17	-0.38022	6.20192	-3.27604	0.00349358	0.0555899	-1.83009
ALG9	0.480878	5.65155	3.2757	0.00349645	0.0555899	-1.83084
NCOA2	0.490562	5.65395	3.27476	0.00350417	0.0556002	-1.83284
ZNF710-AS1	0.30384	5.97734	3.27366	0.00351327	0.0556832	-1.83519
EIF3I	0.652535	8.47422	3.27335	0.00351584	0.0556862	-1.83586
LOC100507443	-0.352338	5.13775	-3.27314	0.00351761	0.0556981	-1.83632
LOC105375875	-0.341809	4.72492	-3.27062	0.00353855	0.0558736	-1.8417
SS18	0.621982	5.41203	3.27058	0.00353891	0.0558736	-1.84179
ZNF700	0.648943	6.02599	3.26853	0.00355601	0.0559051	-1.84617
TNFRSF18	-0.299232	5.99525	-3.26771	0.00356291	0.0559051	-1.84793
H2BC9	0.779041	5.29874	3.26681	0.00357046	0.0559051	-1.84985
MYH9	0.701923	9.50007	3.2667	0.00357142	0.0559051	-1.85009
RPL26L1-AS1	-0.28559	3.59783	-3.26637	0.00357419	0.0559051	-1.85079
METTL6	-0.500594	5.924	-3.26584	0.00357866	0.0559051	-1.85193
RCOR3	0.814899	5.65053	3.26566	0.00358018	0.0559051	-1.85231
PER3	-0.303827	3.55119	-3.26559	0.00358079	0.0559051	-1.85247
IFNAR2	-0.259712	8.29761	-3.26467	0.00358849	0.0559403	-1.85442
PRG4	-0.249128	3.49402	-3.26435	0.00359123	0.0559403	-1.85511
SOS1	-0.218559	3.22197	-3.26319	0.00360103	0.056077	-1.85758
NMD3	0.790447	5.28131	3.2623	0.00360863	0.0561315	-1.8595
CTSW	0.969676	9.1093	3.26223	0.00360924	0.0561315	-1.85965
LINC01813	-0.299321	3.04609	-3.26195	0.00361156	0.0561315	-1.86023
NLRP9	-0.344807	4.72671	-3.2608	0.00362144	0.0562281	-1.86271
DBNL	0.448532	8.0891	3.25937	0.00363358	0.056318	-1.86575
NLRP11	-0.357474	3.84795	-3.25937	0.00363363	0.056318	-1.86576
RIPK1	0.534044	6.65136	3.25932	0.00363402	0.056318	-1.86586
GREB1L	-0.337212	6.04261	-3.2587	0.00363932	0.056372	-1.86718
OR5L2	-0.414358	4.28815	-3.25637	0.00365939	0.056519	-1.87217
NDUFA13	0.858274	8.64128	3.2561	0.00366174	0.0565393	-1.87275
PKP1	-0.304763	4.83465	-3.25483	0.00367268	0.0566158	-1.87546
ELOA-AS1	-0.223011	5.67187	-3.25245	0.00369329	0.0568019	-1.88053
GATA2-AS1	-0.29928	4.23826	-3.25174	0.00369948	0.0568172	-1.88205
CDC42	0.967075	8.69467	3.25159	0.0037008	0.056818	-1.88238
LOC153910	-0.266744	5.70729	-3.25027	0.00371236	0.0569351	-1.88521
SP1	0.807017	6.26087	3.24889	0.0037244	0.0570471	-1.88814
SPIC	-0.241071	3.12055	-3.24862	0.00372682	0.0570471	-1.88873
PTPRD	-0.32366	4.71699	-3.24776	0.00373436	0.0570884	-1.89056
EEF1E1	0.884272	6.41961	3.24737	0.00373777	0.0571165	-1.89139
CABYR	-0.277999	4.08005	-3.24707	0.00374043	0.0571252	-1.89204
ODF4	-0.287545	3.53806	-3.24652	0.00374525	0.0571668	-1.8932
KRTAP4-2	-0.404382	5.41564	-3.24506	0.00375811	0.0572334	-1.89631
CDK8	0.479195	5.0184	3.24408	0.00376685	0.057276	-1.89842
AAMP	0.358548	7.11375	3.2438	0.00376932	0.0572863	-1.89902
SOX8	-0.381095	4.42486	-3.243	0.0037764	0.0573365	-1.90072
SUN1	-0.410842	4.20332	-3.24171	0.00378784	0.0574176	-1.90346
DLGAP4	-0.444251	5.71637	-3.24142	0.00379046	0.05744	-1.90409
CCDC18	-0.51234	5.12572	-3.24046	0.00379902	0.057487	-1.90613
MARF1	0.851812	4.18987	3.24037	0.00379987	0.057487	-1.90633
OR51B5	-0.315071	4.89558	-3.23918	0.00381046	0.0575675	-1.90886
SLC30A10	-0.265773	3.55231	-3.23832	0.00381819	0.0576206	-1.9107
SPTAN1	0.735859	7.97876	3.23817	0.00381959	0.0576259	-1.91103
SLITRK2	-0.339874	4.95624	-3.23715	0.00382873	0.0576779	-1.9132
DIO2-AS1	-0.488733	4.99258	-3.23699	0.00383017	0.0576779	-1.91354
C20orf203	-0.505609	5.63257	-3.23523	0.0038461	0.0578179	-1.9173
GOLGA8B	0.603767	5.91313	3.23392	0.00385791	0.0579115	-1.92008
LINC01986	-0.358021	3.42536	-3.23379	0.00385909	0.0579115	-1.92036
DAB2	-0.247561	3.04919	-3.23353	0.0038615	0.0579115	-1.92092
IL16	-0.346308	6.43835	-3.23294	0.00386687	0.0579115	-1.92218
KMT2C	0.308638	4.92996	3.23284	0.00386774	0.0579115	-1.92239
BAGE5	0.308638	4.92996	3.23284	0.00386774	0.0579115	-1.92239
CHRM4	-0.240074	5.57369	-3.23279	0.00386818	0.0579115	-1.92249
KCTD20	0.432452	6.39878	3.23263	0.00386965	0.0579177	-1.92283
HAUS1	0.933436	5.93494	3.23156	0.0038794	0.0579926	-1.92512
TP53TG3HP	-0.404838	6.124	-3.23127	0.00388202	0.0579926	-1.92573
LDHAL6B	-0.323727	3.47309	-3.23127	0.00388208	0.0579926	-1.92574
CACHD1	-0.318434	4.01545	-3.23069	0.00388736	0.0580261	-1.92697
NECAP1	0.762884	7.06252	3.22959	0.00389738	0.0580941	-1.92931
EIF4E2	0.645369	7.1043	3.22859	0.00390655	0.0581733	-1.93144
ZNF861P	-0.438711	5.62641	-3.22844	0.00390801	0.0581733	-1.93178
LOC100507250	-0.389221	4.1362	-3.22799	0.00391212	0.0582186	-1.93273
KLHL12	0.265836	5.34469	3.22719	0.00391944	0.058257	-1.93442
STRADA	-0.455606	5.28476	-3.22713	0.00392003	0.058257	-1.93456
ADGRB3	-0.234844	3.4801	-3.22685	0.00392264	0.0582665	-1.93516
LINC00572	-0.263287	4.01224	-3.22624	0.00392823	0.0582665	-1.93645
PABPC1L2B	0.176377	5.49177	3.22491	0.00394052	0.0583158	-1.93929
SCHIP1	-0.308765	3.46485	-3.22484	0.00394121	0.0583158	-1.93944
IQCJ-SCHIP1	-0.308765	3.46485	-3.22484	0.00394121	0.0583158	-1.93944
KCNB1	-0.299989	3.39515	-3.2247	0.00394252	0.0583158	-1.93975
DYNC1I1	-0.272942	3.43987	-3.22462	0.00394318	0.0583158	-1.9399
TSEN15	0.871245	6.16543	3.22281	0.00396001	0.0584589	-1.94376
LINC00205	-0.334169	4.06962	-3.22205	0.0039671	0.0585113	-1.94538
CDH6	-0.223726	3.01416	-3.22137	0.00397349	0.0585882	-1.94684
LOC105370751	-0.347369	3.30615	-3.21974	0.00398871	0.0586335	-1.9503
LHX2	-0.24609	3.2903	-3.21951	0.00399085	0.0586335	-1.95079
FBXW4P1	-0.420009	5.74624	-3.21941	0.00399181	0.0586335	-1.95101
CNTD1	-0.3257	6.79497	-3.21918	0.00399398	0.0586335	-1.9515
UHMK1	0.55445	6.47633	3.2186	0.00399935	0.0586335	-1.95272
LOC389199	-0.296795	7.36665	-3.21848	0.00400055	0.0586335	-1.95299
LOC101927588	-0.273581	3.50483	-3.21836	0.0040016	0.0586335	-1.95323
BLOC1S4	0.562951	7.0783	3.21825	0.00400272	0.0586335	-1.95348
TBC1D22A-AS1	-0.327556	4.01995	-3.2177	0.00400783	0.0586678	-1.95464
TRIQK	-0.416847	4.51045	-3.2167	0.00401732	0.0587115	-1.95678
FBXO38	0.382046	4.66807	3.21658	0.00401841	0.0587115	-1.95702
B3GALT4	-0.406419	7.52719	-3.21622	0.00402183	0.0587165	-1.9578
NPVF	-0.350587	3.76856	-3.21556	0.00402808	0.0587922	-1.9592
C16orf87	0.929862	5.32093	3.21536	0.00402994	0.0587964	-1.95962
UPRT	0.845421	6.01738	3.21499	0.00403349	0.0588113	-1.96042
RASD1	-0.432757	6.2653	-3.21412	0.00404175	0.0588509	-1.96227
LDHA	0.894614	10.6013	3.21384	0.00404434	0.0588509	-1.96285
FAM186B	-0.492762	6.15971	-3.21377	0.00404504	0.0588509	-1.96301
TCAM1P	-0.396434	3.42083	-3.21309	0.00405153	0.0588829	-1.96446
NDUFB10	0.90328	8.19887	3.21275	0.00405474	0.0588938	-1.96518
GPR149	-0.307405	3.41933	-3.21264	0.00405576	0.0588938	-1.96541
RP1	-0.210679	3.09398	-3.21234	0.0040586	0.0588938	-1.96604
ZNF552	-0.700842	6.75909	-3.21234	0.00405864	0.0588938	-1.96605
NUP35	0.707476	4.75584	3.20998	0.00408114	0.0591176	-1.97106
LOC729291	-0.330406	3.94409	-3.2092	0.00408871	0.0591435	-1.97274
TPTEP1	-0.378596	3.50236	-3.20769	0.00410316	0.0592708	-1.97594
CATSPER3	-0.307545	4.47632	-3.20751	0.00410488	0.0592801	-1.97632
NUDT11	-0.346853	5.75111	-3.20713	0.00410856	0.0593019	-1.97713
LINC01490	-0.22274	4.1091	-3.20683	0.00411148	0.0593086	-1.97777
ZNF131	0.474982	6.15033	3.20632	0.0041164	0.0593177	-1.97886
CREBL2	0.659495	6.88774	3.20608	0.00411875	0.0593177	-1.97937
ART1	-0.380993	6.01415	-3.206	0.00411946	0.0593177	-1.97953
UBE4B	0.703846	5.22819	3.2059	0.00412049	0.0593177	-1.97975
TRHDE-AS1	-0.338687	5.47582	-3.2059	0.0041205	0.0593177	-1.97976
LOC374443	0.685711	4.89793	3.20559	0.00412348	0.0593449	-1.98041
CHRNB4	-0.197849	3.11672	-3.20387	0.00414011	0.0594902	-1.98406
SRRM2-AS1	-0.448429	5.18087	-3.20348	0.00414396	0.0594987	-1.9849
ZNF706	0.989474	9.28252	3.2025	0.00415347	0.059557	-1.98698
ZDHHC4	0.756744	5.94943	3.20203	0.00415806	0.0595604	-1.98798
FUT6	-0.358421	4.48631	-3.20166	0.00416165	0.0595961	-1.98876
HES1	-0.366733	4.21329	-3.20128	0.00416535	0.0596335	-1.98956
PCGF1	0.517513	6.68081	3.20008	0.00417713	0.059717	-1.99212
KRT25	-0.264826	4.31421	-3.19956	0.00418221	0.0597186	-1.99322
UFC1	0.883658	9.15525	3.19923	0.00418547	0.0597495	-1.99393
ZFPL1	0.304793	6.18651	3.1988	0.00418966	0.0597625	-1.99484
DAO	-0.365433	5.21712	-3.19858	0.00419185	0.0597625	-1.99531
ITGB7	0.699899	8.41014	3.19749	0.00420254	0.059821	-1.99762
E2F5	0.822261	4.46413	3.19747	0.00420274	0.059821	-1.99766
CASQ1	-0.297907	4.42065	-3.19737	0.00420373	0.059821	-1.99787
ABCF2-H2BK1	0.554248	5.82294	3.19736	0.00420386	0.059821	-1.9979
ABCF2	0.554248	5.82294	3.19736	0.00420386	0.059821	-1.9979
MBTPS1	0.617244	7.10159	3.19716	0.00420579	0.059821	-1.99832
ATP5F1C	0.984125	9.34024	3.19666	0.00421073	0.05986	-1.99938
VAMP4	0.519134	5.5423	3.19624	0.00421491	0.0598883	-2.00028
ISCU	0.948227	10.0398	3.1938	0.00423913	0.0600246	-2.00547
KCNC3	-0.367285	4.67077	-3.19372	0.00423987	0.0600246	-2.00562
PTPN7	-0.312143	4.90429	-3.19286	0.00424846	0.0600684	-2.00746
PCDHA2	-0.324931	3.60853	-3.19264	0.0042507	0.0600846	-2.00793
PCDHA3	-0.324931	3.60853	-3.19264	0.0042507	0.0600846	-2.00793
MAPKAPK5-AS1	0.826621	7.29558	3.19233	0.00425378	0.0601125	-2.00859
LINC01687	-0.248102	3.36608	-3.19154	0.00426163	0.0601206	-2.01026
KCNK3	-0.305716	3.94464	-3.19091	0.00426793	0.0601614	-2.0116
NDUFB7	0.332747	5.98666	3.19032	0.00427387	0.060184	-2.01286
MATK	0.475221	6.56788	3.19008	0.00427624	0.0601965	-2.01336
STK17A	0.991555	8.71092	3.18944	0.00428264	0.0602661	-2.01471
MIS12	0.857713	6.78802	3.18899	0.00428723	0.0602661	-2.01568
LINC02703	-0.402237	6.4796	-3.18899	0.00428723	0.0602661	-2.01568
PPP3CC	0.80912	6.47165	3.18839	0.00429323	0.0602661	-2.01695
CBX8	-0.390665	4.86111	-3.18826	0.00429453	0.0602661	-2.01722
LARP1B	-0.371186	5.03242	-3.18766	0.00430057	0.0602953	-2.0185
SH3RF3-AS1	-0.23756	3.16901	-3.1855	0.00432236	0.0604103	-2.02307
RAPGEF4-AS1	-0.413298	3.67914	-3.18475	0.00433	0.0604827	-2.02467
MON1B	0.391958	6.56262	3.18456	0.00433196	0.0604827	-2.02508
LOC101928565	-0.39266	4.25904	-3.18121	0.00436604	0.0607723	-2.03218
ZNF582-DT	-0.375417	3.97728	-3.18072	0.00437112	0.060782	-2.03323
BMPR1B	-0.438769	4.03072	-3.17862	0.00439261	0.0609404	-2.03767
MYL6	0.510963	11.7563	3.17851	0.0043938	0.0609414	-2.03791
LINC01416	-0.362451	4.07251	-3.17742	0.00440498	0.0610501	-2.04021
PPP1R14D	-0.380272	6.35719	-3.17639	0.00441569	0.0611412	-2.04241
NEK4	-0.372171	4.3455	-3.17551	0.00442474	0.0611412	-2.04427
ABL1	0.615983	6.28618	3.17546	0.00442532	0.0611412	-2.04438
NUS1P3	0.495468	4.08042	3.17529	0.00442704	0.0611412	-2.04474
NUS1	0.495468	4.08042	3.17529	0.00442704	0.0611412	-2.04474
MPV17	0.60905	6.98822	3.17506	0.00442939	0.0611412	-2.04522
LAMC2	-0.39701	4.66657	-3.17496	0.00443047	0.0611412	-2.04544
TLN1	0.793009	7.12419	3.17492	0.00443094	0.0611412	-2.04553
DEF6	0.507089	6.72435	3.17491	0.00443098	0.0611412	-2.04554
LINC00550	-0.211383	3.00472	-3.17487	0.00443144	0.0611412	-2.04563
CSRP3	-0.383188	3.95612	-3.17484	0.00443169	0.0611412	-2.04569
BAG2	0.330866	3.81407	3.17336	0.00444715	0.0612464	-2.04884
LINC01270	-0.248998	5.22637	-3.17278	0.00445312	0.0612527	-2.05005
OSCP1	-0.298945	3.83812	-3.17234	0.00445776	0.061269	-2.051
CASC11	-0.254193	4.29269	-3.17201	0.00446115	0.0612751	-2.05168
ATP6	0.930909	12.5199	3.17076	0.00447431	0.0613852	-2.05435
ZNF224	0.434884	5.05342	3.17067	0.0044752	0.0613852	-2.05453
CWC15	0.801615	9.71021	3.1701	0.00448116	0.0614254	-2.05573
RAB11FIP4	-0.347802	3.26028	-3.16957	0.00448674	0.0614319	-2.05686
PIK3CG	0.940079	6.03614	3.16921	0.00449056	0.0614319	-2.05763
GSTCD	-0.339787	4.94412	-3.16885	0.00449431	0.0614469	-2.05838
LINC01449	-0.211306	3.87386	-3.16805	0.00450274	0.0615223	-2.06008
CP	-0.453328	4.2075	-3.16789	0.00450445	0.0615223	-2.06043
BPIFA2	-0.36825	5.54149	-3.1678	0.00450542	0.0615223	-2.06062
MTMR4	0.781985	6.42633	3.1677	0.0045064	0.0615223	-2.06082
MYO19	-0.366129	5.66103	-3.16749	0.00450863	0.0615223	-2.06127
IL2RB	0.743679	9.53598	3.16729	0.00451073	0.061533	-2.06169
LOC105377276	-0.207114	3.39321	-3.16705	0.00451331	0.0615466	-2.0622
C2orf81	-0.402202	6.82588	-3.16646	0.00451953	0.0615991	-2.06345
GLUD1	0.953318	7.39186	3.1647	0.00453822	0.0617091	-2.06718
XRN2	0.931126	7.18912	3.16412	0.00454431	0.0617262	-2.0684
OR5J2	-0.291914	3.59819	-3.16383	0.00454747	0.0617262	-2.06903
TMEM44-AS1	-0.353608	5.08869	-3.16314	0.00455475	0.0617303	-2.07047
RIBC2	-0.295597	3.78782	-3.16269	0.00455952	0.0617303	-2.07142
LINC00174	-0.551617	6.40891	-3.16174	0.00456969	0.0617977	-2.07344
IQGAP3	-0.419427	3.77922	-3.16161	0.00457115	0.0618021	-2.07373
PLPP5	0.812523	6.92072	3.16137	0.00457364	0.0618205	-2.07422
CDK7	0.751896	5.92845	3.15885	0.00460074	0.0620524	-2.07956
LRRC37A4P	0.467733	5.68122	3.15862	0.00460318	0.0620524	-2.08004
LOC105376839	0.467733	5.68122	3.15862	0.00460318	0.0620524	-2.08004
RPLP0	0.999043	12.4416	3.15771	0.00461296	0.0621214	-2.08196
KANK1	-0.255745	3.13538	-3.15708	0.00461985	0.0621493	-2.08331
LMTK3	-0.281784	3.5854	-3.15637	0.00462746	0.0621603	-2.0848
LRRC37A5P	-0.234593	3.46062	-3.15608	0.00463062	0.0621603	-2.08542
NOL3	-0.44295	4.54414	-3.15539	0.00463809	0.0621996	-2.08688
TRIM65	-0.375135	7.06703	-3.15417	0.00465139	0.0622405	-2.08947
ASCC1	0.651381	6.36294	3.15392	0.00465407	0.0622612	-2.08999
MED21	0.820093	5.28784	3.15209	0.00467401	0.0624362	-2.09386
SERP2	-0.309887	4.67174	-3.15106	0.00468526	0.0625051	-2.09603
FHIP1A-DT	-0.478927	5.35026	-3.15094	0.00468661	0.0625051	-2.09629
ANKRD31	-0.345547	4.03874	-3.1509	0.00468706	0.0625051	-2.09638
COPS3	0.964285	7.41828	3.14966	0.00470061	0.0625942	-2.09899
RFX4	-0.486165	3.86659	-3.14961	0.00470118	0.0625942	-2.0991
CAPN9	-0.307086	4.78777	-3.14959	0.00470144	0.0625942	-2.09915
FAT4	-0.300977	3.38007	-3.14933	0.00470431	0.0625942	-2.0997
DNAJA2	0.994053	6.67129	3.14919	0.0047058	0.0625942	-2.09999
FIZ1	-0.313398	7.84733	-3.14878	0.00471035	0.0626157	-2.10086
CNBD1	-0.429432	3.44103	-3.14628	0.0047379	0.0628749	-2.10614
MPZL2	-0.298157	3.25473	-3.14565	0.00474491	0.0629222	-2.10747
LOC105373383	-0.362077	5.32608	-3.14494	0.00475274	0.0629955	-2.10897
ACOT6	-0.23157	3.68549	-3.14438	0.00475898	0.0630425	-2.11015
LINC01676	-0.467938	5.35003	-3.14431	0.00475975	0.0630425	-2.1103
LINC00612	-0.382172	3.66659	-3.14347	0.00476915	0.0631158	-2.11208
MRPS28	0.891397	5.90108	3.14331	0.00477092	0.0631158	-2.11242
PLAA	-0.234666	3.48802	-3.14301	0.00477422	0.0631158	-2.11304
EBF4	-0.568588	6.13848	-3.14284	0.00477612	0.0631158	-2.1134
CEP120	0.422094	3.8369	3.14268	0.00477799	0.0631158	-2.11376
FAM170B-AS1	-0.267577	5.37538	-3.13955	0.00481307	0.0633471	-2.12037
KRTAP4-12	-0.371249	4.52023	-3.13893	0.00482004	0.0633471	-2.12168
LOC652276	-0.436337	7.07742	-3.13872	0.00482241	0.0633471	-2.12212
CDCA2	-0.434336	4.72753	-3.13846	0.00482524	0.0633471	-2.12266
MATN1	-0.358307	5.31444	-3.13843	0.00482561	0.0633471	-2.12273
OBSL1	-0.304589	3.51692	-3.13797	0.00483079	0.0633997	-2.12369
TACC3	-0.271517	4.0194	-3.13773	0.00483353	0.0634206	-2.12421
VARS1	0.37126	6.55705	3.13724	0.00483908	0.063476	-2.12524
ZNF295-AS1	-0.499136	5.88674	-3.1362	0.00485079	0.0635097	-2.12743
VPS13C-DT	-0.470327	4.204	-3.13594	0.00485379	0.0635186	-2.12799
HSD17B6	-0.448019	3.85569	-3.13521	0.00486207	0.0635831	-2.12953
H2BC5	0.723142	6.71593	3.13485	0.0048661	0.0636036	-2.13028
ATP5MG	0.783796	10.3774	3.13434	0.0048719	0.0636615	-2.13136
SV2A	-0.409633	5.94364	-3.13426	0.00487286	0.0636615	-2.13153
MAK	-0.316726	3.9804	-3.13398	0.00487603	0.0636711	-2.13212
TMEM267	0.850357	4.6492	3.1337	0.00487918	0.0636711	-2.13271
SYN1	-0.326762	7.2449	-3.13329	0.00488393	0.0636711	-2.13359
HNRNPH3	0.924746	7.48832	3.13297	0.00488759	0.0636867	-2.13426
EML4	0.714993	5.22317	3.13178	0.00490118	0.0637341	-2.13677
CHIC2	0.815351	6.75958	3.13153	0.00490403	0.0637341	-2.1373
SHANK2	-0.356529	5.14208	-3.13125	0.00490716	0.0637341	-2.13787
ECH1	0.594064	7.37583	3.13064	0.00491419	0.0637656	-2.13917
SPDL1	-0.337274	3.99861	-3.1306	0.00491465	0.0637656	-2.13925
SERTAD4-AS1	-0.269044	3.85464	-3.12911	0.00493177	0.0639229	-2.1424
CACNB4	-0.570261	4.67361	-3.12894	0.00493378	0.0639229	-2.14277
LINC00645	-0.269412	3.25054	-3.12867	0.00493686	0.06394	-2.14333
TM4SF18	-0.297086	5.21943	-3.12857	0.004938	0.06394	-2.14354
SPCS3	0.767294	5.64499	3.12824	0.00494183	0.0639404	-2.14424
ADCY7	0.307651	6.8425	3.12801	0.00494449	0.0639404	-2.14472
ZNF789	-0.362431	5.46291	-3.12619	0.00496546	0.0640483	-2.14855
R3HCC1L	0.298028	4.29517	3.12609	0.00496669	0.0640483	-2.14878
PSMD14-DT	-0.335493	3.81437	-3.12607	0.0049669	0.0640483	-2.14881
ATXN1L	0.444699	7.52654	3.12558	0.00497253	0.0641059	-2.14984
NDUFV2	0.840871	8.00905	3.1254	0.0049747	0.0641131	-2.15023
INSL6	-0.204174	4.06147	-3.12381	0.00499315	0.0642188	-2.15358
TTTY5	-0.309358	5.51776	-3.12309	0.00500153	0.0642844	-2.15509
VSTM2B-DT	-0.543969	6.75583	-3.12308	0.00500166	0.0642844	-2.15512
GABARAPL1	0.448713	6.61245	3.12252	0.00500823	0.0643084	-2.1563
KPNA1	0.564051	7.02759	3.12191	0.00501535	0.0643544	-2.15759
WNT11	-0.467987	5.16283	-3.12038	0.00503324	0.0644479	-2.1608
TAOK1	-0.51953	7.69545	-3.11946	0.00504412	0.0644965	-2.16275
ELL	0.522769	4.38219	3.11935	0.0050454	0.0644965	-2.16298
C2orf72	-0.336789	6.96087	-3.11924	0.00504668	0.0644965	-2.16321
GLIPR1	0.810078	8.53602	3.11916	0.00504766	0.0644965	-2.16339
SRM	0.44371	6.62266	3.11851	0.00505522	0.0645609	-2.16474
STAU2-AS1	-0.366905	6.04232	-3.11806	0.00506058	0.0645609	-2.1657
LINC01970	-0.271653	4.82977	-3.11637	0.00508053	0.0646915	-2.16925
SLC12A5	-0.481214	4.71784	-3.11484	0.00509864	0.0648199	-2.17247
LOC100996294	-0.480726	4.27463	-3.1141	0.00510748	0.0648801	-2.17404
HNRNPA3	0.775262	7.37303	3.11335	0.00511638	0.0648948	-2.17561
RAB3C	-0.298057	3.79046	-3.11332	0.00511681	0.0648948	-2.17568
GUCA1C	-0.321696	4.12758	-3.11322	0.00511804	0.0648954	-2.1759
PLPPR4	-0.250459	3.3037	-3.11157	0.00513767	0.0650231	-2.17936
ZNF462	-0.393031	6.03908	-3.11102	0.0051443	0.0650231	-2.18052
[truncated: 20,174 more rows]
